# Supplementary material for: Comparative analyses of whole-genome protein sequences from multiple organisms
Source: Sci Rep. 2018 May 1;8:6800. doi: 10.1038/s41598-018-25090-8 (PMC5931523; doi:10.1038/s41598-018-25090-8)
Supplement: Supplementary file 2 — Supporting File 1.xls [file 41598_2018_25090_MOESM2_ESM.xls]

## Sheet: Sheet1
Supporting file 1, sheet 1
Percentage of the genes that shows similar distribution pattern (187 species data set)
---	AcidobacteriumCapsulatumATCC51196	AeropyrumPernixK1	AgrobacteriumTumefaciensComplex	AgrobacteriumTumefaciensStrC58	AnophelesGambiae	AquifexAeolicusVF5	ArabidopsisThaliana	ArchaeoglobusFulgidusDSM4304	BacillusAnthracisStrAmes	BacillusCereusATCC10987	BacillusCereusATCC14579	BacillusHaloduransC-125	BacillusSubtilisStrainATCC13952	BacteroidesThetaioVP5482	BdellovibrioBacteriovorusHD100	Bifidobacterium_longum_NCC2705	BordetellaBronchisepticaRB50	BordetellaParapertussis12822	BordetellaPertussisTohama_I	BorreliaBurgdorferiB31	BradyrhizobiumJaponicumUSDA110	BrucellaMelitensisATCC23457	BrucellaMelitensisBiovarAbortus2308	BuchneraAphidicolaStr_Bp	BuchneraAphidicolaStr_Sg	BuchneraAphidicolaStrTuc7AcyrthosiphonPisum	CaenorhabditisBriggsae	CaenorhabditisElegans	CampylobacterJejuniSubspJejuni81176	CandidatusBlochmanniaFloridanus	CaulobacterVibrioides	ChlamydiaMuridarumNigg	ChlamydiaTrachomatisL2bUCH1Proctitis	ChlamydophilaCaviaeGPIC	ChlamydophilaPneumoniaeAR39	ChlamydophilaPneumoniaeCWL029	ChlamydophilaPneumoniaeJ138	ChlamydophilaPneumoniaeTW-183	ChlorobiumTepidumTLS	ChromobacteriumViolaceumATCC12472	ClostridiumAcetobutylicumATCC824	ClostridiumPerfringensATCC13124	ClostridiumTetaniE88	CorynebacteriumDiphtheriae	Corynebacterium_efficiens_YS314	CorynebacteriumGlutamicumATCC13032	CoxiellaBurnetiiDugway5J108111	CryptosporidiumHominisTU502	Cyanidi
AcidobacteriumCapsulatumATCC51196	---	100	100	100	100	100	100	100	100	100	100	100	100	100	100	100	100	100	100	100	100	100	100	100	100	100	100	100	100	100	100	100	100	100	100	100	100	100	100	100	100	100	100	100	100	100	100	100	100
AeropyrumPernixK1	100	---	100	100	100	100	100	100	100	100	100	100	100	100	100	100	100	100	100	100	100	100	100	100	100	100	100	100	100	100	100	100	94.3294	94.3294	100	100	100	100	100	100	100	100	100	100	100	100	100	100	100
AgrobacteriumTumefaciensComplex	100	100	---	95.4468	100	100	100	100	100	100	100	100	100	100	100	100	100	100	100	100	100	100	93.1779	100	100	100	100	100	100	100	100	100	100	100	100	100	100	100	100	100	100	100	100	100	100	100	100	100	100
AgrobacteriumTumefaciensStrC58	100	100	95.456	---	100	100	100	100	100	100	100	100	100	100	100	100	100	100	100	100	100	100	93.0743	100	100	100	100	100	100	100	100	100	100	100	100	100	100	100	100	100	100	100	100	100	100	100	100	100	100
AnophelesGambiae	100	100	100	100	---	100	100	100	100	100	100	100	100	100	100	100	100	100	100	94.4041	100	100	100	100	100	100	100	100	100	100	100	100	100	100	100	100	100	100	100	100	100	100	100	100	100	100	100	100	100
AquifexAeolicusVF5	100	100	100	100	100	---	100	100	100	100	100	100	100	100	100	100	100	100	100	100	100	100	100	100	100	100	100	100	100	100	100	100	100	93.5924	93.5924	93.5924	93.5924	100	100	100	100	100	100	100	100	100	100	100	100
ArabidopsisThaliana	100	100	100	100	100	100	---	100	100	100	100	100	100	100	100	100	100	100	100	100	100	100	100	100	100	100	100	100	100	100	100	100	100	100	100	100	100	100	100	100	100	100	100	100	100	100	100	100	100
ArchaeoglobusFulgidusDSM4304	100	100	100	100	100	100	100	---	100	100	100	100	100	100	100	100	100	100	100	100	100	100	100	100	100	100	100	100	100	100	100	100	100	100	100	100	100	100	100	100	100	100	100	100	100	100	100	100	100
BacillusAnthracisStrAmes	100	100	100	100	100	100	100	100	---	100	91.6589	100	93.1163	100	100	100	100	100	100	100	100	100	100	100	100	100	100	100	100	100	100	100	100	100	100	100	100	100	100	100	100	100	100	100	100	100	100	100	100
BacillusCereusATCC10987	100	100	100	100	100	100	100	100	92.4551	---	92.4551	100	86.9732	100	100	100	100	100	100	100	100	100	100	100	100	100	100	100	100	100	100	100	100	100	100	100	100	100	100	100	100	100	100	100	100	100	100	100	100
BacillusCereusATCC14579	100	100	100	100	100	100	100	100	100	100	---	100	92.7536	100	100	100	100	100	100	100	100	100	100	100	100	100	100	100	100	100	100	100	100	100	100	100	100	100	100	100	100	100	100	100	100	100	100	100	100
BacillusHaloduransC-125	100	100	100	100	100	100	100	100	88.21	81.4544	81.4974	---	81.7126	100	100	100	100	100	100	100	100	100	100	100	100	100	100	100	100	100	100	100	100	100	100	100	100	100	100	100	100	100	100	100	100	100	100	100	100
BacillusSubtilisStrainATCC13952	100	100	100	100	100	100	100	100	71.891	56.2181	67.2487	93.4838	---	100	100	100	100	100	100	100	100	100	100	100	100	100	100	100	100	100	100	100	100	100	100	100	100	100	100	100	100	100	100	100	100	100	100	100	100
BacteroidesThetaioVP5482	100	100	100	100	100	100	100	100	100	100	100	100	100	---	100	100	100	100	100	100	100	100	100	100	100	100	100	100	100	100	100	100	100	100	100	100	100	100	100	100	100	100	100	100	100	100	100	100	100
BdellovibrioBacteriovorusHD100	100	100	100	100	100	100	100	100	100	100	100	100	100	100	---	100	100	100	100	100	100	100	100	100	100	100	100	100	100	100	100	100	100	100	100	100	100	100	100	100	100	100	100	100	100	100	100	100	100
Bifidobacterium_longum_NCC2705	100	100	100	100	100	100	100	100	100	100	100	98.2477	100	100	100	---	100	100	100	100	100	100	100	100	98.2477	100	100	100	100	100	100	100	100	100	100	100	100	100	100	100	100	95.5607	100	100	100	100	100	100	100
BordetellaBronchisepticaRB50	100	100	100	100	100	100	100	100	100	100	100	100	100	100	100	100	---	96.7445	96.7445	100	100	100	100	100	100	100	100	100	100	100	100	100	100	100	100	100	100	100	100	100	100	100	100	100	100	100	100	100	100
BordetellaParapertussis12822	100	100	100	100	100	100	100	100	100	100	100	100	100	100	100	100	100	---	100	100	100	100	100	100	100	100	100	100	100	100	100	100	100	100	100	100	100	100	100	100	100	100	100	100	100	100	100	100	100
BordetellaPertussisTohama_I	100	100	100	100	100	100	100	100	100	100	100	100	100	100	100	100	100	100	---	100	100	100	100	100	100	100	100	100	100	100	100	100	100	100	100	100	100	100	100	100	100	100	100	100	100	100	100	100	100
BorreliaBurgdorferiB31	100	100	100	100	100	100	100	100	100	100	100	100	94.5529	100	100	100	100	100	100	---	100	100	100	100	100	100	100	100	100	100	100	100	100	100	100	100	100	100	100	100	100	100	86.742	100	100	100	100	100	100
BradyrhizobiumJaponicumUSDA110	100	100	100	100	100	100	100	100	100	100	100	100	100	100	100	100	100	100	100	100	---	100	100	100	100	100	100	100	100	100	100	100	100	100	100	100	100	100	100	100	100	100	100	100	100	100	100	100	100
BrucellaMelitensisATCC23457	100	100	59.9782	60.7939	100	100	100	100	100	100	100	100	100	100	100	100	100	100	100	100	92.9309	---	100	100	100	100	100	100	100	100	100	100	100	100	100	100	100	100	100	100	100	100	100	100	100	100	100	100	100
BrucellaMelitensisBiovarAbortus2308	100	100	58.5746	61.1915	100	100	100	100	100	100	100	100	100	100	100	100	100	100	100	100	86.1915	100	---	100	100	100	100	100	100	100	100	100	100	100	100	100	100	100	100	100	100	100	100	100	100	100	100	100	100
BuchneraAphidicolaStr_Bp	100	100	100	100	100	100	100	88.9286	93.9286	93.9286	93.9286	93.9286	88.9286	75.3571	100	93.9286	81.7857	81.7857	81.7857	84.6429	92.8571	93.9286	93.9286	---	38.5714	59.2857	100	100	100	59.2857	93.9286	88.9286	93.9286	93.9286	95	95	95	95	93.9286	75	100	100	100	92.8571	100	92.8571	57.5	96.7857	92.8571
BuchneraAphidicolaStr_Sg	91.5094	94.0252	100	100	95.283	100	100	100	100	100	100	100	100	100	88.0503	100	70.1258	77.9874	70.1258	92.7673	100	93.3962	93.3962	61.3208	---	81.4465	100	95.283	92.1384	54.717	100	100	100	95.5975	100	100	100	100	100	83.0189	95.283	92.1384	85.5346	100	93.3962	95.5975	50.3145	94.0252	91.5094
BuchneraAphidicolaStrTuc7AcyrthosiphonPisum	93.7107	100	100	100	100	100	93.7107	100	90.8805	92.7673	90.8805	95.283	100	100	88.0503	91.8239	66.6667	72.956	72.956	85.5346	100	93.7107	93.7107	59.1195	92.1384	---	94.6541	100	78.3019	63.522	100	94.6541	100	100	100	100	100	92.7673	93.7107	92.1384	92.1384	100	93.7107	100	100	100	65.0943	88.9937	93.7107
CaenorhabditisBriggsae	100	100	100	100	100	100	100	100	100	100	100	100	100	100	100	100	100	100	100	95.9383	100	100	100	95.9383	100	100	---	90.0195	100	100	100	95.9383	100	95.9383	100	100	100	100	100	100	100	100	100	100	100	100	100	100	100
CaenorhabditisElegans	100	100	100	100	100	100	100	100	100	100	100	100	100	100	100	100	95.7961	95.7961	100	95.7961	100	100	100	95.7961	95.7961	95.7961	89.8558	---	100	100	100	95.7961	95.7961	100	95.7961	95.7961	95.7961	95.7961	100	100	100	100	100	100	100	100	95.7961	100	100
CampylobacterJejuniSubspJejuni81176	100	100	100	100	100	100	100	100	100	100	100	100	100	100	100	100	100	100	100	100	100	100	100	100	100	100	100	100	---	100	100	100	100	100	100	100	100	100	100	100	100	94.8242	100	100	100	100	100	100	100
CandidatusBlochmanniaFloridanus	95.5414	100	100	100	100	100	81.8471	100	95.5414	95.5414	95.5414	82.1656	93.6306	79.2994	89.172	76.4331	70.0637	70.0637	64.0127	86.3057	100	100	100	48.4076	62.4204	56.051	100	100	88.2166	---	93.6306	93.6306	85.3503	93.6306	93.6306	93.6306	93.6306	93.6306	88.2166	63.6943	93.6306	93.6306	93.6306	81.8471	93.6306	87.5796	82.4841	100	100
CaulobacterVibrioides	100	100	100	100	100	100	100	100	100	100	100	100	100	100	100	100	100	100	100	100	100	100	100	100	100	100	100	100	100	100	---	100	100	100	100	100	100	100	100	100	100	100	100	100	100	100	100	100	100
ChlamydiaMuridarumNigg	100	100	100	100	95.0855	100	100	90.1709	93.3761	94.2308	93.3761	88.4615	100	100	88.0342	100	100	100	100	93.8034	100	100	100	100	100	100	100	100	100	100	100	---	95.9402	63.4615	57.265	57.265	57.265	41.8803	100	100	100	87.6068	100	100	100	93.8034	93.8034	100	100
ChlamydiaTrachomatisL2bUCH1Proctitis	100	100	100	100	100	100	100	94.4934	94.4934	100	100	100	100	100	93.8326	100	100	100	100	93.8326	100	100	100	100	100	100	100	100	100	100	100	100	---	62.9956	74.6696	68.2819	62.1145	57.489	100	100	100	93.8326	93.8326	100	100	100	93.8326	100	100
ChlamydophilaCaviaeGPIC	93.4694	100	94.4898	94.4898	100	100	100	100	100	100	100	100	100	100	100	100	100	100	100	100	100	100	100	100	100	100	100	100	100	100	100	62.8571	43.6735	---	68.3673	61.4286	54.6939	54.4898	100	94.4898	100	100	93.4694	100	100	100	100	100	100
ChlamydophilaPneumoniaeAR39	91.2477	92.5512	100	100	100	100	100	100	92.7374	92.7374	92.9236	100	92.7374	100	94.9721	100	100	100	100	100	100	100	100	100	93.6685	92.7374	100	100	100	100	100	44.3203	40.7821	67.784	---	94.041	94.041	94.041	100	93.6685	92.7374	100	92.9236	100	100	100	100	100	100
ChlamydophilaPneumoniaeCWL029	89.5522	93.097	100	100	100	100	100	100	100	92.3507	86.3806	100	92.3507	100	94.0299	100	100	100	100	100	100	100	100	95.5224	100	100	100	100	100	100	100	58.7687	33.5821	72.5746	95.1493	---	95.1493	100	100	94.0299	100	92.3507	92.7239	100	100	100	100	100	100
ChlamydophilaPneumoniaeJ138	89.7623	93.4186	100	100	100	95.7952	100	100	91.9561	95.064	91.9561	100	91.9561	100	100	100	100	100	100	100	100	100	100	95.7952	100	95.7952	100	100	100	100	100	58.1353	27.7879	58.3181	95.2468	95.2468	---	100	100	100	92.3218	92.1389	100	100	100	100	100	100	100
ChlamydophilaPneumoniaeTW-183	100	93.913	100	100	100	96.1739	100	100	100	93.0435	93.0435	96.1739	96.1739	100	100	100	100	100	100	100	100	100	100	96.1739	100	100	100	100	100	100	100	42.4348	28.6957	63.4783	84.3478	86.4348	84.3478	---	100	100	100	100	93.913	100	100	100	100	100	100
ChlorobiumTepidumTLS	100	100	100	100	100	100	100	100	100	100	100	100	100	100	100	100	100	100	100	100	100	100	100	100	100	100	100	100	100	100	100	100	100	100	100	100	100	100	---	100	100	100	100	100	100	100	100	100	100
ChromobacteriumViolaceumATCC12472	100	100	100	100	100	100	100	100	100	100	100	100	100	100	100	100	100	100	100	100	100	100	100	100	100	100	100	100	100	100	100	100	100	100	100	100	100	100	100	---	100	100	100	100	100	100	100	100	100
ClostridiumAcetobutylicumATCC824	100	100	100	100	100	100	100	100	100	100	100	100	100	100	100	100	100	100	100	100	100	100	100	100	100	100	100	100	100	100	100	100	100	100	100	100	100	100	100	100	---	100	100	100	100	100	100	100	100
ClostridiumPerfringensATCC13124	100	100	100	100	100	100	100	100	100	100	100	100	100	100	100	100	100	100	100	100	100	100	100	100	100	100	100	100	100	100	100	100	100	100	100	100	100	100	100	100	100	---	81.5012	100	100	100	100	100	100
ClostridiumTetaniE88	100	100	100	100	100	100	100	100	100	100	100	100	100	100	100	100	100	100	100	100	100	100	100	100	100	100	100	100	100	93.6819	100	100	100	100	100	100	100	100	100	100	75.8896	84.459	---	100	100	100	100	100	100
CorynebacteriumDiphtheriae	100	100	100	100	100	100	100	100	100	100	100	100	100	100	100	100	100	100	100	100	100	100	100	100	100	100	100	100	100	100	100	100	100	100	100	100	100	100	100	100	100	100	100	---	41.4239	36.8932	100	100	100
Corynebacterium_efficiens_YS314	100	100	100	100	100	100	100	100	100	100	100	100	100	100	100	100	100	100	100	100	100	100	100	100	100	100	100	100	100	100	100	100	100	100	100	100	100	100	100	100	100	100	100	54.5184	---	73.9001	100	100	100
CorynebacteriumGlutamicumATCC13032	100	100	100	100	100	100	100	100	100	100	100	100	100	100	100	100	100	100	100	100	100	100	100	100	100	100	100	100	100	100	100	100	100	100	100	100	100	100	100	100	100	100	100	68.5941	82.2562	---	100	100	100
CoxiellaBurnetiiDugway5J108111	100	100	100	100	100	100	100	100	100	100	100	100	100	100	100	100	100	100	95.6353	100	100	100	100	100	100	95.6353	100	100	100	95.6353	100	100	100	100	100	100	100	100	100	88.1668	100	100	100	100	100	100	---	100	100
CryptosporidiumHominisTU502	100	100	95.9619	95.9619	100	100	100	100	100	100	100	100	100	100	100	100	100	100	100	95.9619	100	95.9619	100	95.9619	100	100	100	100	95.9619	100	100	100	100	95.9619	100	100	100	100	100	100	95.9619	100	100	95.9619	95.9619	100	100	---	100
Cyanidi	100	100	100	100	100	100	100	100	100	100	100	100	100	100	100	100	100	100	100	100	100	100	100	100	100	100	100	100	100	100	100	100	100	100	100	100	100	100	100	100	100	100	100	100	100	100	100	100	---
DanioRerio	100	100	100	100	100	100	100	100	100	100	100	100	100	100	100	100	100	100	100	98.2133	100	100	100	100	100	100	100	100	100	100	100	100	100	100	100	100	100	100	100	100	100	100	100	100	100	100	100	100	100
DehalococcoidesEthenogenes195	100	100	100	100	100	100	100	100	100	100	100	100	100	100	100	100	100	100	100	100	100	100	100	100	100	100	100	100	100	100	100	100	100	100	100	100	100	100	100	100	100	100	100	100	100	100	100	100	100
DeinococcusRadioduransR1	100	100	100	100	100	100	100	100	100	100	100	100	100	100	100	100	100	100	100	100	100	100	100	100	100	100	100	100	100	100	100	100	100	100	100	100	100	100	100	100	100	100	100	100	100	100	100	100	100
DesulfovibrioVulgarisHildenborough	100	100	100	100	100	100	100	100	100	100	100	100	100	100	100	100	100	100	100	100	100	100	100	100	100	100	100	100	100	100	100	100	100	100	100	100	100	100	100	100	100	100	100	100	100	100	100	100	100
DictyosteliumDiscoideumAX4	100	100	100	100	100	100	100	100	100	100	100	100	100	100	100	100	100	100	100	93.3206	100	100	100	100	100	100	100	100	100	100	100	100	100	100	93.9263	93.9263	93.9263	93.9263	100	100	100	100	100	100	100	100	100	100	100
DrosophilaMelanogaster	100	100	100	100	78.6533	100	100	100	100	100	100	100	100	100	100	100	100	100	100	96.6471	100	100	100	100	100	100	100	100	100	100	100	100	100	100	100	100	100	100	100	100	100	100	100	100	100	100	100	100	100
EnterococcusFaecalisV583	100	100	100	100	100	100	100	100	92.7415	92.7415	100	100	100	100	100	100	100	100	100	100	100	100	100	100	100	100	100	100	100	100	100	100	100	100	100	100	100	100	100	100	100	100	100	100	100	100	100	100	100
EremotheciumGossypiiATCC10895	100	100	100	100	100	100	100	100	100	100	100	100	100	100	100	100	100	100	100	100	100	100	100	100	100	100	100	100	100	100	100	100	100	100	100	100	100	100	100	100	100	100	100	100	100	100	100	100	100
EscherichiaColi536	100	100	100	100	100	100	100	100	100	100	100	100	100	100	100	100	100	100	100	100	100	100	100	100	100	100	100	100	100	100	100	100	100	100	100	100	100	100	100	100	100	100	100	100	100	100	100	100	100
EscherichiaColiCFT073	100	100	100	100	100	100	100	100	100	100	100	100	100	100	100	100	100	100	100	100	100	100	100	100	100	100	100	100	100	100	100	100	100	100	100	100	100	100	100	100	100	100	100	100	100	100	100	100	100
EscherichiaColiO157-H7EDL933	100	100	100	100	100	100	100	100	100	100	100	100	100	100	100	100	100	100	100	100	100	100	100	100	100	100	100	100	100	100	100	100	100	100	100	100	100	100	100	100	100	100	100	100	100	100	100	100	100
FibrobacterSuccinogenes	100	100	100	100	100	100	100	100	100	100	100	100	100	100	100	100	100	100	100	100	100	100	100	100	100	100	100	100	100	100	100	100	100	100	100	100	100	100	100	100	100	100	100	100	100	100	100	100	100
FusobacteriumNucleatumATCC25586	100	100	100	100	100	100	100	100	100	100	100	100	100	100	100	100	100	100	100	100	100	100	100	100	100	100	100	100	100	100	100	100	100	100	100	100	100	100	100	100	100	90.9091	100	100	100	100	100	100	100
GallusGallus	100	100	100	100	100	100	100	100	100	100	100	100	100	100	100	100	100	100	100	96.8725	100	100	100	96.8725	96.8725	96.8725	100	100	100	100	100	96.8725	96.8725	96.8725	96.8725	96.8725	96.8725	96.8725	100	100	100	100	100	100	100	100	100	100	100
GemmataObscuriglobus	100	100	100	100	100	100	100	100	100	100	100	100	100	100	100	100	100	100	100	100	100	100	100	100	100	100	100	100	100	100	100	100	100	100	100	100	100	100	100	100	100	100	100	100	100	100	100	100	100
GeobacterSulfurreducensPCA	100	100	100	100	100	100	100	100	100	100	100	100	100	100	100	100	100	100	100	100	100	100	100	100	100	100	100	100	100	100	100	100	100	100	100	100	100	100	100	100	100	100	100	100	100	100	100	100	100
GiardiaLambliaATCC50803	100	100	100	100	100	100	100	100	100	100	100	100	100	100	100	100	100	100	100	96.7708	100	100	100	92.7608	95.9901	92.7608	100	100	100	85.0603	100	100	100	100	100	100	100	100	100	100	100	100	100	100	100	100	100	100	100
GV	100	100	100	100	100	100	100	100	100	100	100	100	100	100	100	100	100	100	100	100	100	100	100	100	100	100	100	100	100	100	100	100	100	100	100	100	100	100	100	100	100	100	100	100	100	100	100	100	100
HaemophilusDucreyi35000HP	100	100	100	100	100	100	100	100	100	100	100	100	100	100	100	100	95.1346	87.9917	87.2671	100	100	100	100	89.7516	89.5445	89.5445	100	100	100	83.1263	100	100	100	100	100	100	100	100	100	95.1346	100	100	100	100	100	100	100	100	100
HaemophilusInfluenzaePittII	100	100	100	100	100	100	100	100	100	100	100	100	100	100	100	100	94.0735	94.4908	94.4908	100	100	100	100	100	86.5609	88.1469	100	100	100	74.7078	100	100	100	100	100	100	100	100	100	100	100	100	100	100	100	100	100	100	100
HalobacteriumSpNRC1	100	100	100	100	100	100	100	100	100	100	100	100	100	100	100	100	100	100	100	100	100	100	100	100	100	100	100	100	100	100	100	100	100	100	100	100	100	100	100	100	100	100	100	100	100	100	100	100	100
HelicobacterHepaticusATCC51449	100	100	100	100	100	100	100	100	100	100	100	100	100	100	100	100	100	100	100	100	100	100	100	100	100	100	100	100	86.7633	100	100	100	100	100	100	100	100	100	100	100	100	100	100	100	100	100	100	95.4589	100
HelicobacterPyloriJ99	100	100	100	100	100	100	100	100	100	100	100	100	100	100	100	100	100	100	100	100	93.2515	100	100	100	100	100	100	100	93.2515	100	100	100	100	100	100	100	100	100	100	100	100	100	100	100	100	100	100	100	100
HelicobacterPyloriP12	100	100	100	100	100	100	100	100	100	100	100	100	100	100	100	100	100	100	100	100	100	100	100	100	100	100	100	100	94.1309	100	100	100	100	100	100	100	100	100	100	100	100	100	100	100	100	100	100	100	100
HomoSapiens	100	100	100	100	100	100	100	100	100	100	100	100	100	100	100	94.614	100	100	100	94.614	100	100	100	94.614	94.614	94.614	100	100	100	94.614	100	94.614	94.614	94.614	94.614	94.614	94.614	94.614	100	100	100	100	100	100	100	100	100	100	100
LactobacillusJohnsoniiNCC533	100	100	100	100	100	100	100	100	100	100	100	100	100	100	100	100	100	100	100	100	100	100	100	100	100	100	100	100	100	100	100	100	100	100	100	100	100	100	100	100	100	100	100	100	100	100	100	100	100
LactobacillusPlantarumWCFS1	100	100	100	100	100	100	100	100	100	100	100	100	100	100	100	100	100	100	100	100	100	100	100	100	100	100	100	100	100	100	100	100	100	100	100	100	100	100	100	100	100	100	100	100	100	100	100	100	100
LactococcusLactisCremorisSK11	100	100	100	100	100	100	100	100	93.8318	84.6106	91.2773	100	93.0841	100	100	100	100	100	100	100	100	100	100	100	100	100	100	100	100	100	100	100	100	100	100	100	100	100	100	100	100	100	100	100	100	100	100	100	100
LeishmaniaMajorStFriedlin	100	100	100	100	100	100	100	100	100	100	100	100	100	100	100	100	100	100	100	100	100	100	100	100	100	100	100	100	100	100	100	98.496	98.496	98.496	98.496	98.496	98.496	98.496	100	100	100	100	100	100	100	100	100	100	100
LeptospiraInterrogans	100	100	100	100	100	100	100	100	100	100	100	100	100	100	100	100	100	100	100	100	100	100	100	100	100	100	100	100	100	100	100	100	100	100	100	100	100	100	100	100	100	100	100	100	100	100	100	100	100
LeptospiraInterrogansSerovarLai56601	100	100	100	100	100	100	100	100	100	100	100	100	100	100	100	100	100	100	100	100	100	100	100	100	100	100	100	100	100	100	100	100	100	100	100	100	100	100	100	100	100	100	100	100	100	100	100	100	100
ListeriaInnocuaClip11262	100	100	100	100	100	100	100	100	80.4255	72.4468	92.766	100	92.766	100	100	100	100	100	100	100	100	100	100	100	100	100	100	100	100	100	100	100	100	100	100	100	100	100	100	100	100	100	100	100	100	100	100	100	100
ListeriaMonocytogenes	100	100	100	100	100	100	100	100	85.6468	85.6468	86.0602	100	93.2664	100	100	100	100	100	100	100	100	100	100	100	100	100	100	100	100	100	100	100	100	100	100	100	100	100	100	100	100	100	100	100	100	100	100	100	100
ListeriaMonocytogenesHCC23	100	100	100	100	100	100	100	100	79.6703	79.6703	79.6703	93.956	87.4725	100	100	100	100	100	100	100	100	100	100	100	100	100	100	100	100	100	100	100	100	100	100	100	100	100	100	100	100	100	100	100	100	100	100	100	100
MesorhizobiumLotiMAFF303099	100	100	100	100	100	100	100	100	100	100	100	100	100	100	100	100	100	100	100	100	100	100	100	100	100	100	100	100	100	100	100	100	100	100	100	100	100	100	100	100	100	100	100	100	100	100	100	100	100
MethanocaldococcusJannaschiiDSM2661	100	100	100	100	100	100	100	100	100	100	100	100	100	100	100	100	100	100	100	100	100	100	100	100	100	100	100	100	100	95.0806	100	100	100	100	100	100	100	100	100	100	100	100	100	100	100	100	100	100	100
MethanococcusMaripaludisC5	100	100	100	100	100	100	100	100	100	94.863	94.863	100	100	100	100	100	100	100	100	100	100	100	100	94.863	100	94.863	100	100	100	94.863	100	100	100	100	100	100	100	100	100	100	100	100	100	100	100	100	100	100	100
MethanopyrusKandleriAV19	100	100	100	100	100	100	100	94.4343	100	100	100	100	100	100	100	100	100	100	100	100	100	100	100	95.5292	100	100	100	100	100	100	100	100	100	100	100	100	100	100	100	100	100	100	100	100	100	100	100	100	100
MethanosarcinaAcetivoransC2A	100	100	100	100	100	100	100	100	100	100	100	100	100	100	100	100	100	100	100	100	100	100	100	100	100	100	100	100	100	100	100	100	100	100	100	100	100	100	100	100	100	100	100	100	100	100	100	100	100
MethanosarcinaMazeiGo1	100	100	100	100	100	100	100	100	100	100	100	100	100	100	100	100	100	100	100	100	100	100	100	100	100	100	100	100	100	100	100	100	100	100	100	100	100	100	100	100	100	100	100	100	100	100	100	100	100
MethanothermobacterThermautotrophicusStrDeltaH	100	100	100	100	100	100	100	100	100	100	100	100	100	100	100	100	100	100	100	100	100	100	100	100	100	100	100	100	100	100	100	100	100	100	100	100	100	100	100	100	100	100	100	100	100	100	100	100	100
MusMusculus	100	100	100	100	100	100	100	100	100	100	100	100	100	100	100	100	100	100	100	94.3395	100	100	100	100	100	94.3395	100	100	100	100	100	94.544	100	100	100	100	100	100	100	100	100	100	100	100	100	100	100	100	100
MycobacteriumAvium104	100	100	100	100	100	100	100	100	100	100	100	100	100	100	100	100	100	100	100	100	100	100	100	100	100	100	100	100	100	100	100	100	100	100	100	100	100	100	100	100	100	100	100	100	100	100	100	100	100
MycobacteriumBovisBCGStrTokyo172	100	100	100	100	100	100	100	100	100	100	100	100	100	100	100	100	100	100	100	100	100	100	100	100	100	100	100	100	100	100	100	100	100	100	100	100	100	100	100	100	100	100	100	100	100	100	100	100	100
MycobacteriumLepraeBr4923	100	100	100	100	100	100	100	100	100	100	100	100	100	100	100	93.4322	100	100	100	100	100	100	100	100	100	94.2797	100	100	100	100	100	100	100	100	100	100	100	100	100	100	100	100	100	87.7119	72.7754	73.411	100	100	100
MycobacteriumTuberculosisCDC1551	100	100	100	100	100	100	100	100	100	100	100	100	100	100	100	100	100	100	100	100	100	100	100	100	100	100	100	100	100	100	100	100	100	100	100	100	100	100	100	100	100	100	100	100	100	100	100	100	100
MycobacteriumTuberculosisH37Rv	100	100	100	100	100	100	100	100	100	100	100	100	100	100	100	100	100	100	100	100	100	100	100	100	100	100	100	100	100	100	100	100	100	100	100	100	100	100	100	100	100	100	100	100	100	100	100	100	100
MycoplasmaGallisepticumR	100	100	100	100	100	94.302	93.7322	100	93.4473	93.4473	100	94.302	100	91.7379	93.4473	100	92.3077	92.3077	92.3077	100	100	100	100	93.4473	100	100	100	100	100	100	100	100	100	100	100	100	100	100	100	100	100	100	93.7322	100	92.3077	92.3077	100	100	100
MycoplasmaGenitaliumG37	93.6255	100	100	92.4303	90.8367	88.8446	100	100	89.6414	89.6414	86.8526	86.8526	100	93.6255	88.4462	93.6255	71.3147	71.3147	77.6892	92.4303	93.6255	86.0558	93.6255	93.6255	78.0876	88.8446	100	90.8367	88.4462	100	100	93.6255	86.4542	93.6255	93.6255	93.6255	93.6255	86.0558	86.4542	100	90.8367	94.8207	86.8526	86.0558	100	100	90.8367	100	93.6255
MycoplasmaMobile163K	100	100	84.5272	84.5272	91.9771	92.5501	92.2636	100	100	85.1003	92.5501	85.1003	100	100	100	100	91.9771	91.9771	91.9771	97.7077	100	95.1289	95.1289	92.5501	92.5501	100	100	100	92.8367	100	95.1289	91.9771	91.9771	91.9771	100	100	100	91.9771	100	100	100	100	87.3926	100	100	100	92.5501	100	91.9771
MycoplasmaMycoidesPG1	100	100	100	100	100	100	100	100	100	100	92.3077	92.3077	94.4056	100	92.3077	100	100	100	100	100	100	100	100	100	100	100	100	100	100	100	100	100	100	95.8042	100	100	100	100	100	91.958	92.8322	92.8322	100	100	100	100	92.8322	100	100
MycoplasmaPenetransHF-2	100	100	100	94.4444	100	100	100	100	100	100	100	100	100	100	100	100	100	100	100	100	100	100	100	100	100	100	100	100	100	100	100	100	100	100	100	100	100	100	100	100	100	100	100	100	100	100	100	100	100
MycoplasmaPneumoniaeM129	100	93.7984	100	100	100	93.5401	100	100	91.7313	92.5065	85.7881	88.1137	100	100	100	100	100	93.7984	93.7984	94.0568	100	100	100	93.7984	94.0568	94.0568	100	100	100	100	100	100	100	100	100	100	100	100	100	100	100	100	100	100	100	100	100	100	100
MycoplasmaPulmonisUAB-CTIP	100	95.5224	100	100	100	100	100	100	100	100	100	100	91.5423	95.5224	100	100	100	100	100	93.0348	100	100	100	100	100	100	95.5224	100	100	100	100	95.5224	100	100	100	100	100	100	100	100	100	100	100	100	100	100	100	100	100
NanoarchaeumEquitansKin4M	100	100	100	100	100	100	100	100	100	100	100	100	100	100	100	100	100	100	100	100	100	100	100	100	100	100	100	100	100	100	100	100	100	100	100	100	100	100	100	100	100	95.082	100	100	100	100	100	95.082	100
NeisseriaMeningitidis	100	100	100	100	100	100	100	100	100	100	100	100	100	100	100	100	90.7176	82.8393	85.6474	100	100	100	100	95.4758	90.7176	84.1654	100	100	100	95.2418	100	100	100	100	100	100	100	100	100	61.9345	100	100	100	100	100	100	100	100	100
NeisseriaMeningitidisZ2491	100	100	100	100	100	100	100	100	100	100	100	100	100	100	100	100	86.9249	84.1808	84.1808	100	100	100	100	94.7538	100	88.0549	100	100	100	100	100	100	100	100	100	100	100	100	100	60.2906	100	100	100	100	100	100	100	100	100
NitrosomonasEuropaeaATCC19718	100	100	100	100	100	100	100	100	100	100	100	100	100	100	100	100	87.4544	82.4216	88.7673	100	100	94.9672	94.9672	100	100	97.8848	100	100	100	100	100	100	100	100	100	100	100	100	100	97.8848	100	100	100	100	100	100	100	100	100
Nostoc7120	100	100	100	100	100	100	100	100	100	100	100	100	100	100	100	100	100	100	100	100	100	100	100	100	100	100	100	100	100	100	100	100	100	100	100	100	100	100	100	100	100	100	100	100	100	100	100	100	100
OceanobacillusIheyensisHTE831	100	100	100	100	100	100	100	100	93.9771	93.3078	93.499	100	88.0975	100	100	100	100	100	100	100	100	100	100	100	100	100	100	100	100	100	100	100	100	100	100	100	100	100	100	100	100	100	100	100	100	100	100	100	100
OnionYellowsPhytoplasmaOY-M	100	100	93.7143	93.7143	97.1429	95.619	97.1429	100	92.9524	92.7619	92.9524	100	89.5238	92.381	100	100	93.7143	93.7143	93.7143	97.1429	100	92.7619	92.7619	89.5238	89.5238	93.7143	100	95.8095	100	96.5714	93.7143	93.7143	89.5238	89.3333	89.3333	89.3333	89.3333	93.7143	100	93.7143	100	95.8095	100	96.5714	96.5714	100	100	100	97.1429
OryzaSativaJaponica	100	100	100	100	100	100	70.5947	100	100	100	100	100	100	100	100	100	100	100	100	100	100	100	100	95.2657	100	100	100	100	100	100	100	100	100	100	100	100	100	100	100	100	100	100	100	100	100	100	100	100	100
PanTroglodytes	100	100	100	100	100	100	100	100	100	100	100	100	100	100	100	100	100	100	100	100	100	100	100	97.6669	97.6669	97.6669	100	100	100	97.6669	100	97.6669	97.6669	97.6669	97.6669	97.6669	97.6669	97.6669	100	100	100	100	100	100	100	100	100	100	100
PasteurellaMultocidaPm70	100	100	100	100	100	100	100	100	100	100	100	100	100	100	100	100	98.0357	98.0357	98.0357	100	100	100	100	98.0357	98.0357	98.0357	100	100	100	98.0357	100	100	100	100	100	100	100	100	100	100	100	100	100	100	100	100	100	100	100
PhotobacteriumProfundum3TCK	100	100	100	100	100	100	100	100	100	100	100	100	100	100	100	100	100	100	100	100	100	100	100	100	100	100	100	100	100	100	100	100	100	100	100	100	100	100	100	100	100	100	100	100	100	100	100	100	100
PhotorhabdusLuminescens	100	100	100	100	100	100	100	100	100	100	100	100	100	100	100	100	100	100	100	100	100	100	100	100	94.5698	100	100	100	100	94.8757	100	100	100	100	100	100	100	100	100	100	100	100	100	100	100	100	100	100	100
PirellulaStaleyi	100	100	100	100	100	100	100	100	100	100	100	100	100	100	100	100	100	100	100	100	100	100	100	100	100	100	100	100	100	100	100	100	100	100	100	100	100	100	100	100	100	100	100	100	100	100	100	100	100
PlasmodiumFalciparum3D7	100	100	100	100	100	100	100	100	100	100	100	100	100	100	100	96.3702	100	100	100	100	100	100	100	100	100	100	100	100	100	96.3702	100	96.3702	100	96.3702	96.3702	96.3702	96.3702	96.3702	100	100	100	100	100	100	100	100	100	100	100
PorphyromonasGingivalisATCC33277	100	100	100	100	100	100	100	100	100	100	100	100	100	48.766	100	100	100	100	100	100	100	100	100	100	100	100	100	100	100	100	100	100	100	100	100	100	100	100	100	100	100	100	100	100	100	100	100	100	100
ProchlorococcusMarinusStrMIT9215	100	100	100	100	100	100	100	100	100	100	100	100	100	100	100	100	100	100	100	100	100	100	100	100	94.5407	94.5407	100	100	100	100	100	94.5407	94.5407	100	100	100	100	100	100	100	100	100	100	100	100	100	94.5407	100	100
ProM1986	100	100	100	100	100	100	100	100	100	100	100	100	100	100	100	100	100	100	100	100	100	100	100	100	94.6411	94.6411	100	100	100	100	100	94.6411	94.6411	100	100	100	100	100	100	100	100	100	94.6411	100	100	100	100	100	100
ProM9313	100	100	100	100	100	100	100	100	100	100	100	100	100	100	100	100	100	100	100	100	100	100	100	100	100	100	100	100	100	100	100	100	100	100	100	100	100	100	100	100	100	100	100	100	100	100	100	100	100
PseudomonasAeruginosa2192	100	100	100	100	100	100	100	100	100	100	100	100	100	100	100	100	100	100	100	100	100	100	100	100	100	100	100	100	100	100	100	100	100	100	100	100	100	100	100	100	100	100	100	100	100	100	100	100	100
PseudomonasPutidaKT2440	100	100	100	100	100	100	100	100	100	100	100	100	100	100	100	100	100	100	100	100	100	100	100	100	100	100	100	100	100	100	100	100	100	100	100	100	100	100	100	100	100	100	100	100	100	100	100	100	100
PseudomonasSyringaeTomatoDC3000	100	100	100	100	100	100	100	100	100	100	100	100	100	100	100	100	100	100	100	100	100	100	100	100	100	100	100	100	100	100	100	100	100	100	100	100	100	100	100	100	100	100	100	100	100	100	100	100	100
PyrobaculumAerophilumStrIM2	100	100	100	100	100	100	100	100	100	100	100	100	100	100	100	100	100	100	100	100	100	100	100	100	100	100	100	100	100	100	100	100	100	100	100	100	100	100	100	100	100	100	100	100	100	100	100	100	100
PyrococcusAbyssiGE5	100	100	100	100	100	100	100	100	100	100	100	100	100	100	100	100	100	100	100	100	100	100	100	100	100	100	100	100	94.8567	100	94.8567	100	100	100	100	100	100	100	100	100	94.8567	94.8567	100	100	100	100	100	100	100
PyrococcusFuriosusDSM3638	100	100	100	100	100	100	100	100	100	100	100	100	100	100	100	100	100	100	100	100	100	100	100	100	100	100	100	100	100	100	100	100	100	100	100	100	100	100	100	100	100	100	100	100	100	100	100	100	100
PyrococcusHorikoshiiOT3	100	100	100	100	100	100	100	100	100	100	100	100	100	100	100	100	100	100	100	100	100	100	100	100	100	100	100	100	100	100	100	100	100	100	100	100	100	100	100	100	93.9568	100	100	100	100	100	100	100	100
RalstoniaSolanacearumGMI1000	100	100	100	100	100	100	100	100	100	100	100	100	100	100	100	100	100	100	100	100	100	100	100	100	100	100	100	100	100	100	100	100	100	100	100	100	100	100	100	100	100	100	100	100	100	100	100	100	100
RattusNorvegicus	100	97.6543	100	100	100	100	100	100	100	100	100	100	100	100	100	97.6543	100	100	100	97.6543	100	100	100	97.6543	100	97.6543	100	100	100	100	100	97.6543	97.6543	97.6543	97.6543	97.6543	97.6543	97.6543	100	100	100	100	100	100	100	100	100	100	100
RhodopseudomonasPalustrisTIE1	100	100	100	100	100	100	100	100	100	100	100	100	100	100	100	100	100	100	100	100	73.9352	100	100	100	100	100	100	100	100	100	100	100	100	100	100	100	100	100	100	100	100	100	100	100	100	100	100	100	100
RickettsiaConoriiStrMalish7	100	100	96.9008	96.9008	100	100	100	100	100	100	100	100	100	100	100	95.6612	96.9008	96.9008	96.9008	100	96.9008	92.562	92.562	95.6612	100	100	100	100	100	100	100	100	100	100	100	100	100	100	100	100	100	100	100	100	100	100	100	100	100
RickettsiaProwazekiiMadrridE	100	100	94.2431	94.2431	93.177	100	100	100	100	100	100	93.177	94.0299	100	100	100	100	100	100	100	93.177	93.177	87.42	87.2068	91.4712	100	100	100	100	100	91.4712	100	100	100	100	100	100	100	100	100	100	94.0299	100	100	100	100	94.0299	93.177	100
SaccharomycesCerevisiae	100	100	100	100	100	100	100	100	100	100	100	100	100	100	100	100	100	100	100	100	100	100	100	100	100	100	100	100	100	100	100	100	100	100	100	100	100	100	100	100	100	100	100	100	100	100	100	100	100
SalmonellaEntericaSerovarTy2	100	100	100	100	100	100	100	100	100	100	100	100	100	100	100	100	100	100	100	100	100	100	100	100	100	100	100	100	100	100	100	100	100	100	100	100	100	100	100	100	100	100	100	100	100	100	100	100	100
SalmonellaTyphimuriumLT2	100	100	100	100	100	100	100	100	100	100	100	100	100	100	100	100	100	100	100	100	100	100	100	100	100	100	100	100	100	100	100	100	100	100	100	100	100	100	100	100	100	100	100	100	100	100	100	100	100
SchizosaccharomycesPombe	100	100	100	100	100	100	100	100	100	100	100	100	100	100	100	100	100	100	100	100	100	100	100	100	100	100	100	100	100	100	100	100	100	100	100	100	100	100	100	100	100	100	100	100	100	100	100	100	100
ShewanellaOneidensisMR-1	100	100	100	100	100	100	100	100	100	100	100	100	100	100	100	100	100	100	100	100	100	100	100	100	100	95.0839	100	100	100	100	100	100	100	100	100	100	100	100	100	100	100	100	100	100	100	94.4444	100	100	100
ShigellaFlexneri2a2457T	100	100	100	100	100	100	100	100	100	94.4332	100	100	100	100	100	100	100	100	100	100	100	100	100	100	100	100	100	100	100	100	100	100	100	100	100	100	100	100	100	100	100	100	100	100	100	100	100	100	100
ShigellaFlexneri2a301	100	100	100	100	100	100	100	100	100	100	100	100	100	100	100	100	100	100	100	100	100	100	100	100	100	100	100	100	100	100	100	100	100	100	100	100	100	100	100	100	100	100	100	100	100	100	100	100	100
SinorhizobiumMeliloti1021	100	100	60.2162	65.8108	100	100	100	100	100	100	100	100	100	100	100	100	100	100	100	100	100	100	100	100	100	100	100	100	100	100	100	100	100	100	100	100	100	100	100	100	100	100	100	100	100	100	100	100	100
SolibacterUsitatusEllin6076	100	100	100	100	100	100	100	100	100	100	100	100	100	100	100	100	100	100	100	100	100	100	100	100	100	100	100	100	100	100	100	100	100	100	100	100	100	100	100	100	100	100	100	100	100	100	100	100	100
StaphylococcusAureusMu50	100	100	100	100	100	100	100	100	100	100	100	100	93.4032	100	100	100	100	100	100	100	100	100	100	100	100	100	100	100	100	100	100	100	100	100	100	100	100	100	100	100	100	100	100	100	100	100	100	100	100
StaphylococcusAureusMW2	100	100	100	100	100	100	100	100	100	100	100	100	93.083	100	100	100	100	100	100	100	100	100	100	100	100	100	100	100	100	100	100	100	100	100	100	100	100	100	100	100	100	100	100	100	100	100	100	100	100
StaphylococcusAureusN315	100	100	100	100	100	100	100	100	100	100	100	100	93.5673	100	100	100	100	100	100	100	100	100	100	100	100	100	100	100	100	100	100	100	100	100	100	100	100	100	100	100	100	100	100	100	100	100	100	100	100
StaphylococcusEpidermidisRP62A	100	100	100	100	100	100	100	100	93.0299	93.0299	86.9132	87.1977	82.0057	100	100	100	100	100	100	100	100	100	100	100	100	100	100	100	100	100	100	100	100	100	100	100	100	100	100	100	100	100	100	100	100	100	100	100	100
StreptococcusAgalactiae2603V-R	100	100	100	100	100	100	100	100	100	93.0477	100	100	100	100	100	100	100	100	100	100	100	100	100	100	100	100	100	100	100	100	100	100	100	100	100	100	100	100	93.3711	100	100	100	100	100	100	100	100	100	100
StreptococcusAgalactiaeNEM316	100	100	100	100	100	100	100	100	100	100	92.772	100	100	100	100	100	100	100	100	100	100	100	100	100	100	100	100	100	100	100	100	100	100	100	100	100	100	100	100	100	100	100	100	100	100	100	100	100	100
StreptococcusMutansUA159	93.3898	100	100	100	100	93.3898	100	100	100	100	100	100	85.4237	100	100	100	100	100	100	100	100	100	100	100	100	100	100	100	100	100	100	100	100	100	100	100	100	100	100	100	100	100	100	100	100	100	100	100	100
StreptococcusPneumoniaeCGSP14	100	100	100	100	100	100	100	100	92.9556	100	100	100	87.9786	100	100	100	100	100	100	100	100	100	100	100	100	100	100	100	100	100	100	100	100	100	100	100	100	100	100	100	100	85.0689	100	100	100	100	100	100	100
StreptococcusPneumoniaeR6	100	100	100	100	100	100	100	100	100	100	100	100	92.829	100	100	100	100	100	100	100	100	100	100	100	100	100	100	100	100	100	100	100	100	100	100	100	100	100	100	100	100	91.9622	100	100	100	100	100	100	100
StreptococcusPyogenesMGAS10750	100	100	100	100	100	100	100	100	100	92.8571	86.3866	100	100	100	100	100	100	100	100	100	100	100	100	100	100	100	100	100	100	100	100	100	100	100	100	100	100	100	100	100	100	100	100	100	100	100	100	100	100
StreptococcusPyogenesMGAS315	100	100	100	100	100	100	100	100	100	79.2894	92.6343	92.201	100	100	100	100	100	100	100	100	100	100	100	100	100	100	100	100	100	100	100	100	100	100	100	100	100	100	100	100	100	100	100	100	100	100	100	100	100
StreptococcusPyogenesMGAS8232	100	100	100	100	100	94.1283	100	100	93.3153	93.8573	86.8112	92.5926	100	100	100	100	100	100	100	100	100	100	100	100	100	100	100	100	100	100	100	100	100	100	100	100	100	100	100	100	100	100	100	100	100	100	100	100	100
StreptococcusPyogenesSSI-1	100	100	100	100	100	93.5398	100	100	92.5664	80.354	93.8938	92.5664	100	100	100	100	100	100	100	100	100	93.8938	100	100	100	100	100	100	100	100	100	100	100	100	100	100	100	100	100	100	100	100	100	100	100	100	100	100	100
StreptomycesAvermitilisMA-468	100	100	100	100	100	100	100	100	100	100	100	100	100	100	100	100	100	100	100	100	100	100	100	100	100	100	100	100	100	100	100	100	100	100	100	100	100	100	100	100	100	100	100	100	100	100	100	100	100
StreptomycesCoelicolorA3-2	100	100	100	100	100	100	100	100	100	100	100	100	100	100	100	100	100	100	100	100	100	100	100	100	100	100	100	100	100	100	100	100	100	100	100	100	100	100	100	100	100	100	100	100	100	100	100	100	100
SulfolobusSolfataricusP2	100	100	100	100	100	100	100	100	100	100	100	100	100	100	100	100	100	100	100	100	100	100	100	100	100	100	100	100	100	100	100	100	100	100	100	100	100	100	100	100	100	100	100	100	100	100	100	100	100
SulfolobusTokodaiiStr7	100	100	100	100	100	100	100	100	100	100	100	100	100	100	100	100	100	100	100	100	100	100	100	100	100	100	100	100	100	100	100	100	100	100	100	100	100	100	100	100	100	100	100	100	100	100	100	100	100
Syn6803	100	100	100	100	100	100	100	100	100	100	100	100	100	100	100	100	100	100	100	100	100	100	100	100	100	100	100	100	100	100	100	100	100	100	100	100	100	100	100	100	100	100	100	100	100	100	100	100	100
Syn8102	100	100	100	100	100	100	100	100	100	100	100	100	100	100	100	100	100	100	100	100	100	100	100	100	100	100	100	100	100	100	100	100	100	100	100	100	100	100	100	100	100	100	100	100	100	100	100	100	100
SynEl7942	100	100	100	100	100	100	100	100	100	100	100	100	100	100	100	100	100	100	100	100	100	100	100	100	100	100	100	100	100	100	100	100	100	100	100	100	100	100	100	100	100	100	100	100	100	100	100	100	100
TakifuguRubripes	100	98.7357	100	100	100	100	100	100	100	100	100	100	100	100	100	100	100	100	100	98.7357	100	100	100	100	100	98.7357	100	100	100	100	100	98.7357	98.7357	100	100	100	100	100	100	100	100	100	100	100	100	100	100	100	100
ThalassiosiraPseudonana	100	100	100	100	100	100	100	100	100	100	100	100	100	100	100	100	100	100	100	100	100	100	100	100	100	100	100	100	100	100	100	100	100	100	100	100	100	100	100	100	100	100	100	100	100	100	100	100	100
ThermoanaerobacterTengcongensis	100	100	100	100	100	100	100	100	91.5849	91.5849	91.5849	100	93.7588	100	100	100	100	100	100	100	100	100	100	100	100	100	100	100	100	100	100	100	100	100	100	100	100	100	100	100	91.5849	100	100	100	100	100	100	100	100
ThermoplasmaAcidophilumDSM1728	100	100	100	100	100	100	100	100	100	100	100	100	100	100	100	100	100	100	100	100	100	100	100	100	100	100	100	100	100	100	100	100	94.0972	100	100	100	100	100	100	100	100	100	100	100	100	100	100	100	100
ThermoplasmaVolcaniumGSS1	100	100	100	100	100	100	100	100	100	95.0166	95.0166	100	100	100	100	100	100	100	100	100	100	100	100	100	100	100	100	100	100	100	100	95.0166	95.0166	100	95.0166	95.0166	95.0166	95.0166	100	100	100	100	100	100	100	100	100	100	95.0166
ThermotogaMaritimaMSB8	100	100	100	100	100	100	100	100	100	100	100	100	100	100	100	93.254	100	100	100	100	100	100	100	93.4524	100	100	100	100	100	100	100	100	93.254	93.254	100	100	100	100	100	100	100	100	100	100	100	100	100	100	100
ThermusThermophilusHB27	100	100	100	100	100	100	100	100	100	100	100	100	100	100	100	100	100	100	100	100	100	100	100	100	100	100	100	100	100	100	100	100	100	100	100	100	100	100	100	100	100	100	100	100	100	100	100	100	100
TreponemaDenticolaATCC35405	100	100	100	100	100	100	100	100	100	100	100	100	100	100	100	100	100	100	100	100	100	100	100	100	100	100	100	100	100	100	100	100	100	100	100	100	100	100	100	100	100	100	100	100	100	100	100	100	100
TreponemaPallidumNichols	100	100	100	100	100	100	100	100	100	100	100	100	100	100	100	100	100	100	100	100	100	100	100	100	100	100	100	100	100	100	92.2201	100	100	100	100	100	100	100	100	100	100	100	100	100	100	100	100	100	100
TropherymaWhippleiStrTwist	93.8215	100	100	100	100	100	93.5927	100	100	100	100	100	100	100	100	88.1007	100	100	100	100	100	100	100	93.8215	93.5927	93.5927	100	100	100	100	100	100	100	100	100	100	100	100	93.8215	100	100	100	91.9908	86.7277	91.5332	92.6773	100	100	100
TropherymaWhippleiTW08-27	100	94.9074	100	100	100	100	100	100	100	100	100	100	100	100	100	92.5926	100	100	100	91.6667	100	100	100	93.287	100	100	100	100	100	100	100	100	100	100	100	100	100	100	92.3611	100	100	100	100	84.2593	92.5926	92.5926	100	100	100
UreaplasmaParvumSerovar3StrATCC27815	100	100	95.2802	95.2802	95.2802	100	92.0354	100	100	100	100	84.6608	85.2507	100	100	100	95.2802	95.2802	95.2802	95.2802	95.2802	95.2802	95.2802	92.0354	100	100	100	100	95.2802	100	100	92.3304	95.2802	92.3304	92.3304	92.3304	92.3304	92.3304	95.2802	100	100	95.2802	95.2802	100	100	100	93.8053	100	95.2802
VibrioCholeraeO1biovarEltorN16961	100	100	100	100	100	100	100	100	100	100	100	100	100	100	100	100	100	100	100	100	100	100	100	100	100	100	100	100	100	100	100	100	100	100	100	100	100	100	100	100	100	100	100	100	100	100	100	100	100
VibrioParahaemolyticusRIMD2210633	100	100	100	100	100	100	100	100	100	100	100	100	100	100	100	100	100	100	100	100	100	100	100	100	100	100	100	100	100	100	100	100	100	100	100	100	100	100	100	100	100	100	100	100	100	100	100	100	100
VibrioVulnificusYJ016	100	100	100	100	100	100	100	100	100	100	100	100	100	100	100	100	100	100	100	100	100	100	100	100	100	100	100	100	100	93.8497	100	100	100	100	100	100	100	100	100	100	100	100	100	100	100	100	100	100	100
WigglesworthiaGlossinidia	92.973	100	100	100	100	100	100	100	100	100	100	100	94.8649	92.973	92.973	100	100	86.2162	86.2162	100	100	100	100	42.4324	35.6757	50.2703	100	100	100	56.4865	92.973	100	100	100	100	100	100	100	100	88.1081	100	100	94.5946	100	100	100	85.9459	100	100
WolbachiaSpwMel	100	100	94.2509	94.2509	100	100	100	100	100	100	100	100	100	93.3798	100	100	100	95.122	95.122	100	100	85.8885	92.8571	100	100	93.3798	100	100	100	93.3798	88.5017	100	100	100	100	100	100	100	93.3798	100	100	100	100	100	100	100	100	100	100
WolinellaSuccinogenesDSM1740	100	100	100	100	100	100	100	100	100	100	100	100	100	100	100	100	100	100	100	100	100	100	100	100	100	100	100	100	95.0129	100	100	100	100	100	100	100	100	100	100	100	100	100	100	100	100	100	100	100	100
XanthomonasAxonopodisCitri306	100	100	100	100	100	100	100	100	100	100	100	100	100	100	100	100	100	100	100	100	100	100	100	100	100	100	100	100	100	100	100	100	100	100	100	100	100	100	100	100	100	100	100	100	100	100	100	100	100
XanthomonasCampestrisPvCampestrisStrB100	100	100	100	100	100	100	100	100	100	100	100	100	100	100	100	100	100	100	100	100	100	100	100	100	100	100	100	100	100	100	100	100	100	100	100	100	100	100	100	100	100	100	100	100	100	100	100	100	100
XylellaFastidiosaAnn-1	100	100	100	100	100	100	100	100	100	100	100	100	100	100	100	100	94.2274	100	100	100	100	100	100	100	100	100	100	100	100	100	100	100	100	100	100	100	100	100	100	100	100	100	100	100	100	100	100	100	100
XylellaFastidiosaTemecula1	100	100	100	100	100	100	100	100	100	100	100	100	100	100	100	100	100	100	100	100	100	100	100	100	89.329	96.5238	100	100	100	100	100	100	100	100	100	100	100	100	100	100	100	100	100	100	100	100	100	100	100
YersiniaPestisBiovarMicrotus91001	93.1649	100	100	100	100	100	100	100	100	100	100	93.2063	100	100	100	100	100	100	100	100	100	100	100	100	100	100	100	100	100	94.3662	100	100	100	100	100	100	100	100	100	100	100	100	100	100	100	100	100	100	100
YersiniaPestisBiovarOrientalisIP275	93.3044	100	100	100	100	100	100	100	100	100	100	100	100	100	100	100	100	100	100	100	93.3044	100	100	100	100	100	100	100	100	100	100	100	100	100	100	100	100	100	100	100	100	100	100	100	100	100	100	100	100
YersiniaPestisKIM	93.5032	100	100	100	100	100	100	100	100	100	100	92.9936	100	100	100	100	100	100	100	100	100	100	100	100	100	100	100	100	100	100	100	100	100	100	100	100	100	100	100	100	92.9936	100	100	100	100	100	100	100	100
[truncated: 138 more columns]

## Sheet: Sheet2
Supporting file 1, sheet 2
Percentage of the genes that shows similar distribution pattern (1087 species data set)
---	AcaryochlorisMarinaMBIC11017	AcholeplasmalaidlawiiPG8A	AcidiphiliumCryptumJF-5	AcidithiobacillusFerrooxidansATCC23270	AcidithiobacillusFerrooxidansATCC53993	AcidobacteriaBacteriumEllin345	AcidobacteriumCapsulatumATCC51196	Acidothermus_cellulolyticus_11B	AcidovoraxCitrulliAAC00-1	AcidovoraxSp_JS42	AcinetobacterBaumanniiAB0057	AcinetobacterBaumanniiAB3070294	AcinetobacterBaumanniiACICU	AcinetobacterBaumanniiATCC17	AcinetobacterBaumanniiAYE	AcinetobacterBaumanniiSDF	AcinetobacterSp_ADP1	ActinobacillusPleuropneumoniaeL20	ActinobacillusPleuropneumoniaeSerovar1_4074	ActinobacillusPleuropneumoniaeSerovar3strJL03	ActinobacillusPleuropneumoniaeSerovar7strAP76	ActinobacillusSuccinogenes130z	AeromonasHydrophilaATCC7966	AeromonasSalmonicidaA449	AeropyrumPernixK1	AgrobacteriumRadiobacterK84	AgrobacteriumTumefaciensStrC58	AgrobacteriumVitisS4	AkkermansiaMuciniphilaATCCBAA835	AlcanivoraxBorkumensisSK2	AlgoriphagusSpPR1	AliivibrioSalmonicidaLFI1238	AlkalilimnicolaEhrlicheiMLHE-1	AlkaliphilusMetalliredigenesQYMF	alphaProteobacteriumHTCC2255	AlteromonadalesBacteriumTW-7	AlteromonasMacleodiiDeepEcotype	amoebophilaUWE25	Ana29413	AnaerocellumThermophilumDSM6725	AnaeromyxobacterDehalogenans2CP1	AnaeromyxobacterDehalogenans2CP-C	AnaeromyxobacterSpFw109-5	AnaeromyxobacterSpK	AnaplasmaMarginaleStMaries	AnaplasmaMarginaleStrFlorida	AnaplasmaPhagocytophilumHZ	AnophelesGambiae	AnoxybacillusFlavithermusWK1
AcaryochlorisMarinaMBIC11017	---	100	100	100	100	100	100	100	100	100	100	100	100	100	100	100	100	100	100	100	100	100	100	100	100	100	100	100	100	100	100	100	100	100	100	100	100	100	83.2979	100	100	100	100	100	100	100	100	100	100
AcholeplasmalaidlawiiPG8A	100	---	100	100	100	100	100	100	100	100	100	100	100	100	100	100	100	100	100	100	100	100	100	100	100	100	100	100	100	100	100	100	100	100	100	100	100	100	100	100	100	100	100	100	100	100	100	100	100
AcidiphiliumCryptumJF-5	100	100	---	100	100	100	100	100	100	100	100	100	100	100	100	100	100	100	100	100	100	100	100	100	100	100	100	100	100	100	100	100	100	100	100	100	100	100	100	100	100	100	100	100	100	100	100	100	100
AcidithiobacillusFerrooxidansATCC23270	100	100	100	---	88.2394	100	100	100	100	100	100	100	100	100	100	100	100	100	100	100	100	100	100	100	100	100	100	100	100	100	100	100	100	100	100	100	100	100	100	100	100	100	100	100	100	100	100	100	100
AcidithiobacillusFerrooxidansATCC53993	100	100	100	90.7346	---	100	100	100	100	100	100	100	100	100	100	100	100	100	100	100	100	100	100	100	100	100	100	100	100	100	100	100	100	100	100	100	100	100	100	100	100	100	100	100	100	100	100	100	100
AcidobacteriaBacteriumEllin345	100	100	100	100	100	---	100	100	100	100	100	100	100	100	100	100	100	100	100	100	100	100	100	100	100	100	100	100	100	100	100	100	100	100	100	100	100	100	100	100	100	100	100	100	100	100	100	100	100
AcidobacteriumCapsulatumATCC51196	100	100	100	100	100	48.7705	---	100	100	100	100	100	100	100	100	100	100	100	100	100	100	100	100	100	100	100	100	100	100	100	100	100	100	100	100	100	100	100	100	100	100	100	100	100	100	100	100	100	100
Acidothermus_cellulolyticus_11B	100	100	100	100	100	100	100	---	100	100	100	100	100	100	100	100	100	100	100	100	100	100	100	100	100	100	100	100	100	100	100	100	100	100	100	100	100	100	100	100	100	100	100	100	100	100	100	100	100
AcidovoraxCitrulliAAC00-1	100	100	100	100	100	100	100	100	---	40.26	100	100	100	100	100	100	100	100	100	100	100	100	100	100	100	100	100	100	100	100	100	100	100	100	100	100	100	100	100	100	100	100	100	100	100	100	100	100	100
AcidovoraxSp_JS42	100	100	100	100	100	100	100	100	40.9529	---	100	100	100	100	100	100	100	100	100	100	100	100	100	100	100	100	100	100	100	100	100	100	100	100	100	100	100	100	100	100	100	100	100	100	100	100	100	100	100
AcinetobacterBaumanniiAB0057	100	100	100	100	100	100	100	100	100	100	---	93.453	93.453	42.9834	93.453	93.453	42.9834	100	100	100	100	100	100	100	100	100	100	100	100	100	100	100	100	100	100	100	100	100	100	100	100	100	100	100	100	100	100	100	100
AcinetobacterBaumanniiAB3070294	100	100	100	100	100	100	100	100	100	100	94.6537	---	94.6537	44.3499	94.6537	94.6537	44.3499	100	100	100	100	100	100	100	100	100	100	100	100	100	100	100	100	100	100	100	100	100	100	100	100	100	100	100	100	100	100	100	100
AcinetobacterBaumanniiACICU	100	100	100	100	100	100	100	100	100	100	93.4399	93.4399	---	42.7233	93.4399	93.4399	42.7233	100	100	100	100	100	100	100	100	100	100	100	100	100	100	100	100	100	100	100	100	100	100	100	100	100	100	100	100	100	100	100	100
AcinetobacterBaumanniiATCC17	100	100	100	100	100	100	100	100	100	100	93.4861	93.4861	93.4861	---	93.4861	93.4861	34.7708	100	100	100	100	100	100	100	100	100	100	100	100	93.4861	100	100	100	100	100	100	100	100	100	100	100	100	100	100	100	100	100	100	100
AcinetobacterBaumanniiAYE	100	100	100	100	100	100	100	100	100	100	94.2329	94.2329	94.2329	43.3775	---	94.2329	43.3775	100	100	100	100	100	100	100	100	100	100	100	100	100	100	100	100	100	100	100	100	100	100	100	100	100	100	100	100	100	100	100	100
AcinetobacterBaumanniiSDF	88.3665	100	100	100	100	100	100	100	100	88.3665	81.9492	93.5827	81.9492	42.5532	81.9492	---	42.5532	100	100	100	100	100	100	100	100	88.3665	100	88.3665	100	100	100	100	100	100	100	100	88.3665	100	100	100	100	100	100	100	100	100	100	100	100
AcinetobacterSp_ADP1	100	100	100	100	100	100	100	100	100	100	46.5131	46.5131	46.5131	46.5131	46.5131	46.5131	---	100	100	100	100	100	100	100	100	100	100	100	100	100	100	100	100	100	100	100	100	100	100	100	100	100	100	100	100	100	100	100	100
ActinobacillusPleuropneumoniaeL20	100	100	100	94.6069	94.6069	100	100	100	100	100	94.6069	94.6069	94.6069	100	94.6069	94.6069	94.6069	---	94.6069	94.6069	94.6069	43.8004	43.8004	43.8004	100	100	100	100	100	94.6069	100	43.8004	100	100	94.6069	85.7863	94.6069	100	100	100	100	100	100	100	100	100	100	100	100
ActinobacillusPleuropneumoniaeSerovar1_4074	100	100	100	100	100	100	100	100	100	100	100	100	100	100	100	100	100	92.3114	---	92.3114	92.3114	40.8457	40.8457	40.8457	100	100	100	100	100	100	100	40.8457	100	100	92.3114	92.3114	92.3114	100	100	100	100	100	100	100	100	100	100	100	100
ActinobacillusPleuropneumoniaeSerovar3strJL03	100	100	100	93.5354	100	100	100	100	100	100	100	100	100	100	100	100	100	93.5354	93.5354	---	93.5354	43.5859	43.5859	43.5859	100	100	100	100	100	100	100	43.5859	100	100	93.5354	84.697	84.697	100	100	100	100	100	100	100	100	100	100	100	100
ActinobacillusPleuropneumoniaeSerovar7strAP76	100	100	100	94.2271	94.2271	100	100	100	100	100	100	100	100	100	100	100	100	94.2271	94.2271	94.2271	---	43.8931	43.8931	43.8931	100	100	100	100	100	100	100	43.8931	100	100	94.2271	94.2271	94.2271	100	100	100	100	100	100	100	100	100	100	100	100
ActinobacillusSuccinogenes130z	100	100	100	100	100	100	100	100	100	100	100	100	100	100	100	100	100	46.8262	46.8262	51.3184	51.3184	---	46.8262	46.8262	100	100	100	100	100	100	100	46.8262	100	100	95.5078	95.5078	95.5078	100	100	100	100	100	100	100	100	100	100	100	100
AeromonasHydrophilaATCC7966	100	100	100	100	100	100	100	100	100	100	100	100	100	100	100	100	100	100	100	100	100	100	---	44.8267	100	100	100	100	100	100	100	44.8267	100	100	100	95.0386	100	100	100	100	100	100	100	100	100	100	100	100	100
AeromonasSalmonicidaA449	100	100	100	100	100	100	100	100	100	100	100	100	100	100	100	100	100	100	100	100	100	100	41.7557	---	100	100	100	100	100	100	100	41.7557	100	100	100	100	100	100	100	100	100	100	100	100	100	100	100	100	100
AeropyrumPernixK1	100	100	100	100	100	100	100	100	100	100	100	100	100	100	100	100	100	100	100	100	100	100	100	100	---	100	100	100	100	100	100	100	100	100	100	100	100	100	100	100	100	100	100	100	100	100	100	100	100
AgrobacteriumRadiobacterK84	100	100	100	100	100	100	100	100	100	100	100	100	100	100	100	100	100	100	100	100	100	100	100	100	100	---	43.7058	43.7058	100	100	100	100	100	100	100	100	100	100	100	100	100	100	100	100	100	100	100	100	100
AgrobacteriumTumefaciensStrC58	100	100	100	100	100	100	100	100	100	100	100	100	100	100	100	100	100	100	100	100	100	100	100	100	100	42.0184	---	42.0184	100	100	100	100	100	100	100	100	100	100	100	100	100	100	100	100	100	100	100	100	100
AgrobacteriumVitisS4	100	100	100	100	100	100	100	100	100	100	100	100	100	100	100	100	100	100	100	100	100	100	100	100	100	45.4152	45.4152	---	100	100	100	100	100	100	100	100	100	100	100	100	100	100	100	100	100	100	100	100	100
AkkermansiaMuciniphilaATCCBAA835	100	100	100	100	100	100	100	100	100	100	100	100	100	100	100	100	100	100	100	100	100	100	100	100	100	100	100	100	---	100	100	100	100	100	100	100	100	100	100	100	100	100	100	100	100	100	100	100	100
AlcanivoraxBorkumensisSK2	100	100	100	100	100	100	100	100	100	100	94.8708	94.8708	100	100	100	100	100	100	100	100	100	100	94.8708	94.8708	100	100	100	100	100	---	100	100	94.8708	100	100	94.8708	100	100	100	100	100	100	100	100	100	100	100	100	100
AlgoriphagusSpPR1	100	100	100	100	100	100	100	100	100	100	100	100	100	100	100	100	100	100	100	100	100	100	100	100	100	100	100	100	100	100	---	100	100	100	100	100	100	100	100	100	100	100	100	100	100	100	100	100	100
AliivibrioSalmonicidaLFI1238	100	100	100	100	100	100	100	100	100	100	100	100	100	100	100	100	100	100	100	100	100	100	44.7656	44.7656	100	100	100	100	100	100	100	---	100	100	100	94.0104	100	100	100	100	100	100	100	100	100	100	100	100	100
AlkalilimnicolaEhrlicheiMLHE-1	100	100	100	100	100	100	100	100	100	100	100	100	100	100	100	100	100	100	100	100	100	100	100	100	100	100	100	100	100	100	100	100	---	100	100	100	100	100	100	100	100	100	100	100	100	100	100	100	100
AlkaliphilusMetalliredigenesQYMF	100	100	100	100	100	100	100	100	100	100	100	100	100	100	100	100	100	100	100	100	100	100	100	100	100	100	100	100	100	100	100	100	100	---	100	100	100	100	100	100	100	100	100	100	100	100	100	100	100
alphaProteobacteriumHTCC2255	100	100	100	100	100	100	100	100	100	100	100	100	100	100	100	100	100	100	100	100	100	100	100	100	100	100	100	100	100	100	100	100	100	100	---	86.5517	47.6552	100	100	100	100	100	100	100	100	100	100	100	100
AlteromonadalesBacteriumTW-7	100	100	100	100	100	100	100	100	100	100	100	100	100	100	100	100	100	100	100	100	100	100	85.1852	93.5323	100	100	100	100	100	100	100	93.5323	100	100	93.5323	---	45.6329	100	100	100	100	100	100	100	100	100	100	100	100
AlteromonasMacleodiiDeepEcotype	100	100	100	100	100	100	100	100	100	100	100	100	100	100	100	100	100	100	100	100	100	100	100	100	100	100	100	100	100	100	100	100	100	100	46.1269	46.1269	---	100	100	100	100	100	100	100	100	100	100	100	100
amoebophilaUWE25	100	100	100	100	100	100	100	100	100	100	100	100	100	100	100	100	100	100	100	100	100	100	100	100	100	100	100	100	100	100	100	100	100	100	100	100	100	---	100	100	100	100	100	100	100	100	100	100	100
Ana29413	45.1413	100	100	100	100	100	100	100	100	100	100	100	100	100	100	100	100	100	100	100	100	100	100	100	100	100	100	100	100	100	100	100	100	100	100	100	100	100	---	100	100	100	100	100	100	100	100	100	100
AnaerocellumThermophilumDSM6725	100	100	100	100	100	100	100	100	100	100	100	100	100	100	100	100	100	100	100	100	100	100	100	100	100	100	100	100	100	100	100	100	100	100	100	100	100	100	100	---	100	100	100	100	100	100	100	100	100
AnaeromyxobacterDehalogenans2CP1	100	100	100	100	100	100	100	100	100	100	100	100	100	100	100	100	100	100	100	100	100	100	100	100	100	100	100	100	100	100	100	100	100	100	100	100	100	100	100	100	---	79.653	35.3459	90.706	100	100	100	100	100
AnaeromyxobacterDehalogenans2CP-C	100	100	100	100	100	100	100	100	100	100	100	100	100	100	100	100	100	100	100	100	100	100	100	100	100	100	100	100	100	100	100	100	100	100	100	100	100	100	100	100	91.5769	---	35.5827	91.5769	100	100	100	100	100
AnaeromyxobacterSpFw109-5	100	100	100	100	100	100	100	100	100	100	100	100	100	100	100	100	100	100	100	100	100	100	100	100	100	100	100	100	100	100	100	100	100	100	100	100	100	100	100	100	38.4972	38.4972	---	38.4972	100	100	100	100	100
AnaeromyxobacterSpK	100	100	100	100	100	100	100	100	100	100	100	100	100	100	100	100	100	100	100	100	100	100	100	100	100	100	100	100	100	100	100	100	100	100	100	100	100	100	100	100	91.0969	91.0969	35.66	---	100	100	100	100	100
AnaplasmaMarginaleStMaries	100	100	75.8805	92.5293	100	100	100	100	100	100	100	100	100	100	100	100	100	100	100	100	100	100	100	100	100	75.8805	59.1249	68.3031	100	100	100	100	100	100	60.8324	100	100	100	100	100	92.5293	92.5293	92.5293	92.5293	---	92.9562	46.2113	100	100
AnaplasmaMarginaleStrFlorida	100	100	84.6567	100	100	100	100	100	100	100	100	100	100	100	100	100	100	100	100	100	100	100	100	100	100	75.1073	60.7296	77.1459	100	100	100	100	100	100	61.2661	100	100	100	100	100	100	100	100	93.133	93.0258	---	47.4249	100	100
AnaplasmaPhagocytophilumHZ	100	100	68.6108	92.6829	92.6829	100	100	100	84.5175	91.8346	100	100	92.6829	100	100	100	100	100	100	100	100	92.6829	100	100	100	64.263	44.8568	64.263	100	92.6829	100	100	84.5175	100	61.1877	100	100	100	100	100	100	100	100	100	44.8568	44.8568	---	100	100
AnophelesGambiae	100	100	100	100	100	100	100	100	100	100	100	100	100	100	100	100	100	100	100	100	100	100	100	100	100	100	100	100	100	100	100	100	100	100	100	100	100	100	100	100	100	100	100	100	100	100	100	---	100
AnoxybacillusFlavithermusWK1	100	100	100	100	100	100	100	100	100	100	100	100	100	100	100	100	100	100	100	100	100	100	100	100	100	100	100	100	100	100	100	100	100	100	100	100	100	100	100	100	100	100	100	100	100	100	100	100	---
AquifexAeolicusVF5	100	100	100	100	100	100	100	100	100	100	100	100	100	100	100	100	100	100	100	100	100	100	100	100	100	100	100	100	100	100	100	100	100	100	100	100	100	100	100	100	100	100	100	100	100	100	100	100	100
ArabidopsisThaliana	100	100	100	100	100	100	100	100	100	100	100	100	100	100	100	100	100	100	100	100	100	100	100	100	100	100	100	100	100	100	100	100	100	100	100	100	100	100	100	100	100	100	100	100	100	100	100	100	100
ArchaeoglobusFulgidusDSM4304	100	100	100	100	100	100	100	100	100	100	100	100	100	100	100	100	100	100	100	100	100	100	100	100	100	100	100	100	100	100	100	100	100	100	100	100	100	100	100	100	100	100	100	100	100	100	100	100	100
ArcobacterButzleriRM4018	100	100	100	100	100	100	100	100	100	100	100	100	100	100	100	100	100	100	100	100	100	100	100	100	100	100	100	100	100	100	100	100	100	100	100	100	100	100	100	100	100	100	100	100	100	100	100	100	100
Arthrobacter_aurescens_TC1	100	100	100	100	100	100	100	100	100	100	100	100	100	100	100	100	100	100	100	100	100	100	100	100	100	100	100	100	100	100	100	100	100	100	100	100	100	100	100	100	100	100	100	100	100	100	100	100	100
ArthrobacterChlorophenolicusA6	100	100	100	100	100	100	100	100	100	100	100	100	100	100	100	100	100	100	100	100	100	100	100	100	100	100	100	100	100	100	100	100	100	100	100	100	100	100	100	100	100	100	100	100	100	100	100	100	100
Arthrobacter_spFB24	100	100	100	100	100	100	100	100	100	100	100	100	100	100	100	100	100	100	100	100	100	100	100	100	100	100	100	100	100	100	100	100	100	100	100	100	100	100	100	100	100	100	100	100	100	100	100	100	100
AshbyaGossypiiATCC10895	100	100	100	100	100	100	100	100	100	100	100	100	100	100	100	100	100	100	100	100	100	100	100	100	100	100	100	100	100	100	100	100	100	100	100	100	100	100	100	100	100	100	100	100	100	100	100	100	100
AsterYellowsWitches-broomAYWB	100	32.2034	100	100	100	100	100	100	100	100	100	100	100	100	100	100	100	100	100	100	100	100	100	100	100	100	100	100	100	100	100	100	100	100	100	100	100	100	100	100	100	100	100	100	100	100	100	100	100
AurantimonasSpSI85-9A1	100	100	100	100	100	100	100	100	100	100	100	100	100	100	100	100	100	100	100	100	100	100	100	100	100	43.6778	43.6778	43.6778	100	100	100	100	100	100	100	100	100	100	100	100	100	100	100	100	100	100	100	100	100
AzoarcusSp_BH72	100	100	100	100	100	100	100	100	57.5406	67.1049	100	100	100	100	100	100	100	100	100	100	100	100	100	100	100	100	100	100	100	100	100	100	100	100	100	100	100	100	100	100	100	100	100	100	100	100	100	100	100
AzoarcusSp_EbN1	100	100	100	100	100	100	100	100	100	92.3374	100	100	100	100	100	100	100	100	100	100	100	100	100	100	100	100	100	100	100	100	100	100	100	100	100	100	100	100	100	100	100	100	100	100	100	100	100	100	100
AzorhizobiumCaulinodansORS571	100	100	100	100	100	100	100	100	100	100	100	100	100	100	100	100	100	100	100	100	100	100	100	100	100	55.2528	63.2302	71.0549	100	100	100	100	100	100	100	100	100	100	100	100	100	100	100	100	100	100	100	100	100
AzotobacterVinelandiiAvOP	100	100	100	100	100	100	100	100	100	100	100	100	100	100	100	100	100	100	100	100	100	100	100	100	100	100	100	100	100	100	100	100	100	100	100	100	100	100	100	100	100	100	100	100	100	100	100	100	100
AzotobacterVinelandiiDJ	100	100	100	100	100	100	100	100	100	100	100	100	100	100	100	100	100	100	100	100	100	100	100	100	100	100	100	100	100	100	100	100	100	100	100	100	100	100	100	100	100	100	100	100	100	100	100	100	100
BacillusAmyloliquefaciensFZB42	100	100	100	100	100	100	100	100	100	100	100	100	100	100	100	100	100	100	100	100	100	100	100	100	100	100	100	100	100	100	100	100	100	100	100	100	100	100	100	100	100	100	100	100	100	100	100	100	41.7256
BacillusAnthracisA2012	100	100	100	100	100	100	100	100	100	100	100	100	100	100	100	100	100	100	100	100	100	100	100	100	100	100	100	100	100	100	100	100	100	100	100	100	100	100	100	100	100	100	100	100	100	100	100	100	87.3143
BacillusAnthracisAmesAncestor	100	100	100	100	100	100	100	100	100	100	100	100	100	100	100	100	100	100	100	100	100	100	100	100	100	100	100	100	100	100	100	100	100	100	100	100	100	100	100	100	100	100	100	100	100	100	100	100	89.2722
BacillusAnthracisStrA0248	100	100	100	100	100	100	100	100	100	100	100	100	100	100	100	100	100	100	100	100	100	100	100	100	100	100	100	100	100	100	100	100	100	100	100	100	100	100	100	100	100	100	100	100	100	100	100	100	90.4732
BacillusAnthracisStrAmes	100	100	100	100	100	100	100	100	100	100	100	100	100	100	100	100	100	100	100	100	100	100	100	100	100	100	100	100	100	100	100	100	100	100	100	100	100	100	100	100	100	100	100	100	100	100	100	100	89.6242
BacillusAnthracisStrCDC684	100	100	100	100	100	100	100	100	100	100	100	100	100	100	100	100	100	100	100	100	100	100	100	100	100	100	100	100	100	100	100	100	100	100	100	100	100	100	100	100	100	100	100	100	100	100	100	100	89.2185
BacillusAnthracisStrSterne	100	100	100	100	100	100	100	100	100	100	100	100	100	100	100	100	100	100	100	100	100	100	100	100	100	100	100	100	100	100	100	100	100	100	100	100	100	100	100	100	100	100	100	100	100	100	100	100	89.0845
BacillusCereus03BB102	100	100	100	100	100	100	100	100	100	100	100	100	100	100	100	100	100	100	100	100	100	100	100	100	100	100	100	100	100	100	100	100	100	100	100	100	100	100	100	100	100	100	100	100	100	100	100	100	90.1361
BacillusCereusAH187	100	100	100	100	100	100	100	100	100	100	100	100	100	100	100	100	100	100	100	100	100	100	100	100	100	100	100	100	100	100	100	100	100	100	100	100	100	100	100	100	100	100	100	100	100	100	100	100	89.8054
BacillusCereusAH820	100	100	100	100	100	100	100	100	100	100	100	100	100	100	100	100	100	100	100	100	100	100	100	100	100	100	100	100	100	100	100	100	100	100	100	100	100	100	100	100	100	100	100	100	100	100	100	100	90.0459
BacillusCereusATCC10987	100	100	100	100	100	100	100	100	100	100	100	100	100	100	100	100	100	100	100	100	100	100	100	100	100	100	100	100	100	100	100	100	100	100	100	100	100	100	100	100	100	100	100	100	100	100	100	100	90.1777
BacillusCereusATCC14579	100	100	100	100	100	100	100	100	100	100	100	100	100	100	100	100	100	100	100	100	100	100	100	100	100	100	100	100	100	100	100	100	100	100	100	100	100	100	100	100	100	100	100	100	100	100	100	100	90.2775
BacillusCereusB4264	100	100	100	100	100	100	100	100	100	100	100	100	100	100	100	100	100	100	100	100	100	100	100	100	100	100	100	100	100	100	100	100	100	100	100	100	100	100	100	100	100	100	100	100	100	100	100	100	91.161
BacillusCereusE33L	100	100	100	100	100	100	100	100	100	100	100	100	100	100	100	100	100	100	100	100	100	100	100	100	100	100	100	100	100	100	100	100	100	100	100	100	100	100	100	100	100	100	100	100	100	100	100	100	89.0556
BacillusCereusG9241	100	100	100	100	100	100	100	100	100	100	100	100	100	100	100	100	100	100	100	100	100	100	100	100	100	100	100	100	100	100	100	100	100	100	100	100	100	100	100	100	100	100	100	100	100	100	100	100	89.9523
BacillusCereusG9842	100	100	100	100	100	100	100	100	100	100	100	100	100	100	100	100	100	100	100	100	100	100	100	100	100	100	100	100	100	100	100	100	100	100	100	100	100	100	100	100	100	100	100	100	100	100	100	100	90.0076
BacillusCereusQ1	100	100	100	100	100	100	100	100	100	100	100	100	100	100	100	100	100	100	100	100	100	100	100	100	100	100	100	100	100	100	100	100	100	100	100	100	100	100	100	100	100	100	100	100	100	100	100	100	91.6339
BacillusClausiiKSM-K16	100	100	100	100	100	100	100	100	100	100	100	100	100	100	100	100	100	100	100	100	100	100	100	100	100	100	100	100	100	100	100	100	100	100	100	100	100	100	100	100	100	100	100	100	100	100	100	100	93.8954
BacillusCoagulans36D1	100	100	100	100	100	100	100	100	100	100	100	100	100	100	100	100	100	100	100	100	100	100	100	100	100	100	100	100	100	100	100	100	100	100	100	100	100	100	100	100	100	100	100	100	100	100	100	100	41.7514
BacillusHaloduransC-125	100	100	100	100	100	100	100	100	100	100	100	100	100	100	100	100	100	100	100	100	100	100	100	100	100	100	100	100	100	100	100	100	100	100	100	100	100	100	100	100	100	100	100	100	100	100	100	100	67.6939
BacillusLicheniformisATCC14580	100	100	100	100	100	100	100	100	100	100	100	100	100	100	100	100	100	100	100	100	100	100	100	100	100	100	100	100	100	100	100	100	100	100	100	100	100	100	100	100	100	100	100	100	100	100	100	100	58.1297
BacillusNRRLB-14911	100	100	100	100	100	100	100	100	100	100	100	100	100	100	100	100	100	100	100	100	100	100	100	100	100	100	100	100	100	100	100	100	100	100	100	100	100	100	100	100	100	100	100	100	100	100	100	100	89.098
BacillusPumilusSAFR032	100	100	100	100	100	100	100	100	100	100	100	100	100	100	100	100	100	100	100	100	100	100	100	100	100	100	100	100	100	100	100	100	100	100	100	100	100	100	100	100	100	100	100	100	100	100	100	100	41.9767
BacillusSpB14905	100	100	100	100	100	100	100	100	100	100	100	100	100	100	100	100	100	100	100	100	100	100	100	100	100	100	100	100	100	100	100	100	100	100	100	100	100	100	100	100	100	100	100	100	100	100	100	100	100
BacillusSubtilisStrainATCC13952	100	100	100	100	100	100	100	100	100	100	100	100	100	100	100	100	100	100	100	100	100	100	100	100	100	100	100	100	100	100	100	100	100	100	100	100	100	100	100	100	100	100	100	100	100	100	100	100	57.0147
BacillusWeihenstephanensisKBAB4	100	100	100	100	100	100	100	100	100	100	100	100	100	100	100	100	100	100	100	100	100	100	100	100	100	100	100	100	100	100	100	100	100	100	100	100	100	100	100	100	100	100	100	100	100	100	100	100	90.3722
BacteroidesFragilisNCTC9343	100	100	100	100	100	100	100	100	100	100	100	100	100	100	100	100	100	100	100	100	100	100	100	100	100	100	100	100	100	100	100	100	100	100	100	100	100	100	100	100	100	100	100	100	100	100	100	100	100
BacteroidesFragilisYCH46	100	100	100	100	100	100	100	100	100	100	100	100	100	100	100	100	100	100	100	100	100	100	100	100	100	100	100	100	100	100	100	100	100	100	100	100	100	100	100	100	100	100	100	100	100	100	100	100	100
BacteroidesThetaioVP5482	100	100	100	100	100	100	100	100	100	100	100	100	100	100	100	100	100	100	100	100	100	100	100	100	100	100	100	100	100	100	100	100	100	100	100	100	100	100	100	100	100	100	100	100	100	100	100	100	100
BacteroidesVulgatusATCC8482	100	100	100	100	100	100	100	100	100	100	100	100	100	100	100	100	100	100	100	100	100	100	100	100	100	100	100	100	100	100	100	100	100	100	100	100	100	100	100	100	100	100	100	100	100	100	100	100	100
BartonellaBacilliformisKC583	100	100	44.9606	100	100	100	100	100	100	100	100	100	100	100	100	100	100	100	100	100	100	100	100	100	100	44.9606	44.9606	44.9606	100	100	100	100	100	100	44.9606	100	100	100	100	100	100	100	100	100	100	100	100	100	100
BartonellaHenselaeStrHouston-1	100	100	74.2204	100	100	100	100	100	100	100	100	100	100	100	100	100	100	100	100	100	100	100	100	100	100	40.8177	40.8177	40.8177	100	100	100	100	100	100	40.8177	100	100	100	100	100	100	100	100	100	100	100	100	100	100
BartonellaQuintanaStrToulouse	100	100	45.3014	100	100	100	100	100	100	100	100	100	100	100	100	100	100	100	100	100	100	100	100	100	100	45.3014	45.3014	45.3014	100	100	100	100	100	100	45.3014	100	100	100	100	100	100	100	100	100	100	100	100	100	100
BartonellaTribocorumCIP105476	100	100	100	100	100	100	100	100	100	100	100	100	100	100	100	100	100	100	100	100	100	100	100	100	100	38.1047	38.1047	38.1047	100	100	100	100	100	100	100	100	100	100	100	100	100	100	100	100	100	100	100	100	100
BaumanniaCicadellinicolaStr_Hc	100	93.1271	100	48.2818	48.2818	100	100	100	56.701	63.2302	48.2818	48.2818	48.2818	48.2818	48.2818	48.2818	48.2818	48.2818	48.2818	48.2818	48.2818	48.2818	48.2818	48.2818	100	100	100	100	100	48.2818	100	48.2818	48.2818	94.5017	48.2818	48.2818	48.2818	100	100	100	93.4708	93.4708	93.4708	93.4708	100	100	93.1271	100	93.4708
BdellovibrioBacteriovorusHD100	100	100	100	100	100	100	100	100	100	100	100	100	100	100	100	100	100	100	100	100	100	100	100	100	100	100	100	100	100	100	100	100	100	100	100	100	100	100	100	100	100	100	100	100	100	100	100	100	100
BeijerinckiaIndicaSubspIndicaATCC9039	100	100	100	100	100	100	100	100	100	100	100	100	100	100	100	100	100	100	100	100	100	100	100	100	100	84.0662	92.0195	92.0195	100	100	100	100	100	100	100	100	100	100	100	100	100	100	100	100	100	100	100	100	100
BeutenbergiaCavernaeDSM12333	100	100	100	100	100	100	100	100	100	100	100	100	100	100	100	100	100	100	100	100	100	100	100	100	100	100	100	100	100	100	100	100	100	100	100	100	100	100	100	100	100	100	100	100	100	100	100	100	100
BifidobacteriumAdolescentisATCC15703	100	100	100	100	100	100	100	100	100	100	100	100	100	100	100	100	100	100	100	100	100	100	100	100	100	100	100	100	100	100	100	100	100	100	100	100	100	100	100	100	100	100	100	100	100	100	100	100	100
BifidobacteriumAnimalisSubspLactisAD011	100	100	100	100	100	100	100	100	100	100	100	100	100	100	100	100	100	100	100	100	100	100	100	100	100	100	100	100	100	100	100	100	100	100	100	100	100	100	100	100	100	100	100	100	100	100	100	100	100
BifidobacteriumLongumDJO10A	100	100	100	100	100	100	100	100	100	100	100	100	100	100	100	100	100	100	100	100	100	100	100	100	100	100	100	100	100	100	100	100	100	100	100	100	100	100	100	100	100	100	100	100	100	100	100	100	100
Bifidobacterium_longum_NCC2705	100	100	100	100	100	100	100	100	100	100	100	100	100	100	100	100	100	100	100	100	100	100	100	100	100	100	100	100	100	100	100	100	100	100	100	100	100	100	100	100	100	100	100	100	100	100	100	100	100
BifidobacteriumLongumSubspInfantisATCC15697	100	100	100	100	100	100	100	100	100	100	100	100	100	100	100	100	100	100	100	100	100	100	100	100	100	100	100	100	100	100	100	100	100	100	100	100	100	100	100	100	100	100	100	100	100	100	100	100	100
BlastopirellulaMarinaDSM3645	100	100	100	100	100	100	100	100	100	100	100	100	100	100	100	100	100	100	100	100	100	100	100	100	100	100	100	100	100	100	100	100	100	100	100	100	100	100	100	100	100	100	100	100	100	100	100	100	100
BordetellaAvium197N	100	100	100	100	100	100	100	100	49.7857	57.8996	100	100	100	100	100	100	100	100	100	100	100	100	100	100	100	100	100	100	100	100	100	100	100	100	100	100	100	100	100	100	100	100	100	100	100	100	100	100	100
BordetellaBronchisepticaRB50	100	100	100	100	100	100	100	100	100	100	100	100	100	100	100	100	100	100	100	100	100	100	100	100	100	100	100	100	100	100	100	100	100	100	100	100	100	100	100	100	100	100	100	100	100	100	100	100	100
BordetellaParapertussis12822	100	100	100	100	100	100	100	100	64.8543	73.9897	100	100	100	100	100	100	100	100	100	100	100	100	100	100	100	100	100	100	100	100	100	100	100	100	100	100	100	100	100	100	100	100	100	100	100	100	100	100	100
BordetellaPertussisTohama_I	100	100	100	100	100	100	100	100	45.0179	45.0179	100	100	100	100	100	100	100	100	100	100	100	100	100	100	100	100	100	100	100	100	100	100	100	100	100	100	100	100	100	100	100	100	100	100	100	100	100	100	100
BordetellaPetriiDSM12804	100	100	100	100	100	100	100	100	57.3317	47.9967	100	100	100	100	100	100	100	100	100	100	100	100	100	100	100	100	100	100	100	100	100	100	100	100	100	100	100	100	100	100	100	100	100	100	100	100	100	100	100
BorreliaAfzeliiPKo	100	100	100	100	100	100	100	100	100	100	100	100	100	100	100	100	100	100	100	100	100	100	100	100	100	100	100	100	100	100	100	100	100	100	100	100	100	100	100	100	100	100	100	100	100	100	100	100	100
BorreliaBurgdorferiB31	100	100	100	100	100	100	100	100	100	100	100	100	100	100	100	100	100	100	100	100	100	100	100	100	100	100	100	100	100	100	100	100	100	100	100	100	100	100	100	100	100	100	100	100	100	100	100	100	100
BorreliaBurgdorferiZS7	100	100	100	100	100	100	100	100	100	100	100	100	100	100	100	100	100	100	100	100	100	100	100	100	100	100	100	100	100	100	100	100	100	100	100	100	100	100	100	100	100	100	100	100	100	100	100	100	100
BorreliaDuttoniiLy	100	100	100	100	100	100	100	100	100	100	100	100	100	100	100	100	100	100	100	100	100	100	100	100	100	100	100	100	100	100	100	100	100	100	100	100	100	100	100	100	100	100	100	100	100	100	100	100	100
BorreliaGariniiPBi	100	100	100	100	100	100	100	100	100	100	100	100	100	100	100	100	100	100	100	100	100	100	100	100	100	100	100	100	100	100	100	100	100	100	100	100	100	100	100	100	100	100	100	100	100	100	100	100	100
BorreliaHermsiiDAH	100	100	100	100	100	100	100	100	100	100	100	100	100	100	100	100	100	100	100	100	100	100	100	100	100	100	100	100	100	100	100	100	100	100	100	100	100	100	100	95.4651	100	100	100	100	100	100	100	100	100
BorreliaRecurrentisA1	100	100	100	100	100	100	100	100	100	100	100	100	100	100	100	100	100	100	100	100	100	100	100	100	100	100	100	100	100	100	100	100	100	100	100	100	100	100	100	100	100	100	100	100	100	100	100	100	100
BorreliaTuricatae91E135	100	100	100	95.0187	95.0187	100	100	100	100	100	100	100	100	100	100	100	100	100	100	100	100	100	100	100	100	100	100	100	100	100	100	100	100	100	100	100	100	100	100	100	100	100	100	100	100	100	100	100	100
BrachyspiraHyodysenteriaeWA1	100	100	100	100	100	100	100	100	100	100	100	100	100	100	100	100	100	100	100	100	100	100	100	100	100	100	100	100	100	100	100	100	100	100	100	100	100	100	100	100	100	100	100	100	100	100	100	100	100
BradyrhizobiumBTAi1	100	100	100	100	100	100	100	100	100	100	100	100	100	100	100	100	100	100	100	100	100	100	100	100	100	100	100	100	100	100	100	100	100	100	100	100	100	100	100	100	100	100	100	100	100	100	100	100	100
BradyrhizobiumJaponicumUSDA110	100	100	100	100	100	100	100	100	100	100	100	100	100	100	100	100	100	100	100	100	100	100	100	100	100	100	100	100	100	100	100	100	100	100	100	100	100	100	100	100	100	100	100	100	100	100	100	100	100
BradyrhizobiumORS278	100	100	100	100	100	100	100	100	100	100	100	100	100	100	100	100	100	100	100	100	100	100	100	100	100	100	100	100	100	100	100	100	100	100	100	100	100	100	100	100	100	100	100	100	100	100	100	100	100
BrevibacillusBrevisNBRC100599	100	100	100	100	100	100	100	100	100	100	100	100	100	100	100	100	100	100	100	100	100	100	100	100	100	100	100	100	100	100	100	100	100	100	100	100	100	100	100	100	100	100	100	100	100	100	100	100	100
Brevibacterium_linens_BL2	100	100	100	100	100	100	100	100	100	100	100	100	100	100	100	100	100	100	100	100	100	100	100	100	100	100	100	100	100	100	100	100	100	100	100	100	100	100	100	100	100	100	100	100	100	100	100	100	100
BrucellaAbortusBiovar1Str9-941	100	100	100	100	100	100	100	100	100	100	100	100	100	100	100	100	100	100	100	100	100	100	100	100	100	40.2556	40.2556	40.2556	100	100	100	100	100	100	100	100	100	100	100	100	100	100	100	100	100	100	100	100	100
BrucellaAbortusS19	100	100	100	100	100	100	100	100	100	100	100	100	100	100	100	100	100	100	100	100	100	100	100	100	100	42.2214	42.2214	42.2214	100	100	100	100	100	100	100	100	100	100	100	100	100	100	100	100	100	100	100	100	100
BrucellaCanisATCC23365	100	100	100	100	100	100	100	100	100	100	100	100	100	100	100	100	100	100	100	100	100	100	100	100	100	41.1089	41.1089	41.1089	100	100	100	100	100	100	100	100	100	100	100	100	100	100	100	100	100	100	100	100	100
BrucellaMelitensis16M	100	100	100	100	100	100	100	100	100	100	100	100	100	100	100	100	100	100	100	100	100	100	100	100	100	39.7756	39.7756	39.7756	100	100	100	100	100	100	100	100	100	100	100	100	100	100	100	100	100	100	100	100	100
BrucellaMelitensisATCC23457	100	100	100	100	100	100	100	100	100	100	100	100	100	100	100	100	100	100	100	100	100	100	100	100	100	40.7899	40.7899	40.7899	100	100	100	100	100	100	100	100	100	100	100	100	100	100	100	100	100	100	100	100	100
BrucellaMelitensisBiovarAbortus2308	100	100	100	100	100	100	100	100	100	100	100	100	100	100	100	100	100	100	100	100	100	100	100	100	100	40.3139	40.3139	40.3139	100	100	100	100	100	100	100	100	100	100	100	100	100	100	100	100	100	100	100	100	100
BrucellaOvisATCC25840	100	100	100	100	100	100	100	100	100	100	100	100	100	100	100	100	100	100	100	100	100	100	100	100	100	41.5157	41.5157	41.5157	100	100	100	100	100	100	100	100	100	100	100	100	100	100	100	100	100	100	100	100	100
BrucellaSuis1330	100	100	100	100	100	100	100	100	100	100	100	100	100	100	100	100	100	100	100	100	100	100	100	100	100	40.9511	40.9511	40.9511	100	100	100	100	100	100	100	100	100	100	100	100	100	100	100	100	100	100	100	100	100
BrucellaSuisATCC23445	100	100	100	100	100	100	100	100	100	100	100	100	100	100	100	100	100	100	100	100	100	100	100	100	100	40.6335	40.6335	40.6335	100	100	100	100	100	100	100	100	100	100	100	100	100	100	100	100	100	100	100	100	100
BuchneraAphidicolaStr5AAcyrthosiphonPisum	100	100	100	45.5046	45.5046	91.7431	100	100	45.5046	45.5046	45.5046	45.5046	45.5046	67.8899	45.5046	45.5046	45.5046	45.5046	45.5046	45.5046	45.5046	45.5046	45.5046	45.5046	100	100	100	100	100	45.5046	100	45.5046	45.5046	100	45.5046	45.5046	45.5046	100	100	100	100	100	100	92.2936	100	100	91.5596	100	100
BuchneraAphidicolaStr_APS	100	100	100	45.2128	45.2128	100	100	100	45.2128	45.2128	45.2128	45.2128	45.2128	68.0851	45.2128	45.2128	45.2128	45.2128	45.2128	45.2128	45.2128	45.2128	45.2128	45.2128	100	100	100	100	100	45.2128	100	45.2128	45.2128	100	45.2128	45.2128	45.2128	100	100	100	100	100	100	100	100	100	91.6667	100	100
BuchneraAphidicolaStr_Bp	100	100	100	62.5	62.5	91.9355	100	100	55.4435	61.2903	46.5726	46.5726	46.5726	70.9677	46.5726	46.5726	46.5726	46.5726	46.5726	46.5726	46.5726	46.5726	46.5726	46.5726	100	100	100	100	100	46.5726	100	46.5726	46.5726	100	46.5726	46.5726	46.5726	100	100	93.3468	91.9355	100	100	100	100	100	100	100	100
BuchneraAphidicolaStr_Cc	100	89.645	70.7101	36.6864	36.6864	100	64.497	100	44.6746	36.6864	36.6864	36.6864	36.6864	36.6864	36.6864	36.6864	36.6864	36.6864	36.6864	36.6864	36.6864	36.6864	36.6864	36.6864	100	44.6746	61.5385	36.6864	100	36.6864	72.4852	36.6864	36.6864	91.4201	36.6864	36.6864	36.6864	100	92.0118	100	36.6864	54.142	72.4852	36.6864	100	100	89.645	100	61.5385
BuchneraAphidicolaStr_Sg	100	100	100	43.1262	43.1262	100	100	100	43.1262	43.1262	43.1262	43.1262	43.1262	60.2637	43.1262	43.1262	43.1262	43.1262	43.1262	43.1262	43.1262	43.1262	43.1262	43.1262	100	100	100	100	100	43.1262	100	43.1262	43.1262	100	43.1262	43.1262	43.1262	100	100	100	90.5838	100	100	100	100	100	92.2787	100	100
BuchneraAphidicolaStrTuc7AcyrthosiphonPisum	100	100	100	45.3039	45.3039	91.8969	100	100	45.3039	45.3039	45.3039	45.3039	45.3039	59.6685	45.3039	45.3039	45.3039	45.3039	45.3039	45.3039	45.3039	45.3039	45.3039	45.3039	100	100	100	100	100	45.3039	100	45.3039	45.3039	100	45.3039	45.3039	45.3039	100	100	100	100	100	100	100	100	100	91.7127	100	100
bulgaricusATCC11842	100	100	100	100	100	100	100	100	100	100	100	100	100	100	100	100	100	100	100	100	100	100	100	100	100	100	100	100	100	100	100	100	100	100	100	100	100	100	100	100	100	100	100	100	100	100	100	100	100
bulgaricusATCCBAA-365	100	100	100	100	100	100	100	100	100	100	100	100	100	100	100	100	100	100	100	100	100	100	100	100	100	100	100	100	100	100	100	100	100	100	100	100	100	100	100	100	100	100	100	100	100	100	100	100	100
BurkholderiaAmbifariaMC40-6	100	100	100	100	100	100	100	100	100	100	100	100	100	100	100	100	100	100	100	100	100	100	100	100	100	100	100	100	100	100	100	100	100	100	100	100	100	100	100	100	100	100	100	100	100	100	100	100	100
BurkholderiaCenocepaciaAU1054	100	100	100	100	100	100	100	100	100	100	100	100	100	100	100	100	100	100	100	100	100	100	100	100	100	100	100	100	100	100	100	100	100	100	100	100	100	100	100	100	100	100	100	100	100	100	100	100	100
BurkholderiaCenocepaciaHI2424	100	100	100	100	100	100	100	100	100	100	100	100	100	100	100	100	100	100	100	100	100	100	100	100	100	100	100	100	100	100	100	100	100	100	100	100	100	100	100	100	100	100	100	100	100	100	100	100	100
BurkholderiaCenocepaciaJ2315	100	100	100	100	100	100	100	100	100	100	100	100	100	100	100	100	100	100	100	100	100	100	100	100	100	100	100	100	100	100	100	100	100	100	100	100	100	100	100	100	100	100	100	100	100	100	100	100	100
BurkholderiaCenocepaciaMC0-3	100	100	100	100	100	100	100	100	100	100	100	100	100	100	100	100	100	100	100	100	100	100	100	100	100	100	100	100	100	100	100	100	100	100	100	100	100	100	100	100	100	100	100	100	100	100	100	100	100
BurkholderiaCenocepaciaPC184	100	100	100	100	100	100	100	100	100	100	100	100	100	100	100	100	100	100	100	100	100	100	100	100	100	100	100	100	100	100	100	100	100	100	100	100	100	100	100	100	100	100	100	100	100	100	100	100	100
BurkholderiaCepaciaAMMD	100	100	100	100	100	100	100	100	100	100	100	100	100	100	100	100	100	100	100	100	100	100	100	100	100	100	100	100	100	100	100	100	100	100	100	100	100	100	100	100	100	100	100	100	100	100	100	100	100
BurkholderiaDolosaAUO158	100	100	100	100	100	100	100	100	90.8933	100	100	100	100	100	100	100	100	100	100	100	100	100	100	100	100	100	100	100	100	100	100	100	100	100	100	100	100	100	100	100	100	100	100	100	100	100	100	100	100
BurkholderiaGlumaeBGR1	100	100	100	100	100	100	100	100	100	100	100	100	100	100	100	100	100	100	100	100	100	100	100	100	100	100	100	100	100	100	100	100	100	100	100	100	100	100	100	100	100	100	100	100	100	100	100	100	100
BurkholderiaMallei2002721280	100	100	100	100	100	100	100	100	81.2967	80.3516	100	100	100	100	100	100	100	100	100	100	100	100	100	100	100	100	100	100	100	100	100	100	100	100	100	100	100	91.0549	100	100	100	100	100	100	100	100	100	100	100
BurkholderiaMalleiATCC23344	100	100	100	100	100	100	100	100	82.2049	80.5556	100	100	100	100	100	100	100	100	100	100	100	100	100	100	100	100	100	100	100	100	100	100	100	100	100	100	100	100	100	100	100	100	100	100	100	100	100	100	100
BurkholderiaMalleiFMH	100	100	100	100	100	100	100	100	81.203	80.4082	100	100	100	100	100	100	100	100	100	100	100	100	100	100	100	100	100	100	100	100	100	100	100	100	100	100	100	100	100	100	100	100	100	100	100	100	100	100	100
BurkholderiaMalleiGB8horse4	100	100	100	100	100	100	100	100	81.25	80.5172	100	100	100	100	100	100	100	100	100	100	100	100	100	100	100	100	100	100	100	100	100	100	100	100	100	100	100	100	100	100	100	100	100	100	100	100	100	100	100
BurkholderiaMalleiJHU	100	100	100	100	100	100	100	100	81.1329	80.5882	100	100	100	100	100	100	100	100	100	100	100	100	100	100	100	100	100	100	100	100	100	100	100	100	100	100	100	100	100	100	100	100	100	100	100	100	100	100	100
BurkholderiaMalleiNCTC10229	100	100	100	100	100	100	100	100	73.8488	80.0803	100	100	100	100	100	100	100	100	100	100	100	100	100	100	100	100	100	100	100	100	100	100	100	100	100	100	100	100	100	100	100	100	100	100	100	100	100	100	100
BurkholderiaMalleiNCTC10247	100	100	100	100	100	100	100	100	82.0103	79.7333	100	100	100	100	100	100	100	100	100	100	100	100	100	100	100	100	100	100	100	100	100	100	100	100	100	100	100	100	100	100	100	100	100	100	100	100	100	100	100
BurkholderiaMalleiSAVP1	100	100	100	100	100	100	100	100	74.223	80.096	100	100	100	100	100	100	100	100	100	100	100	100	100	100	100	100	100	100	100	100	100	100	100	100	100	100	100	100	100	100	100	100	100	100	100	100	100	100	100
BurkholderiaMultivoransATCC17616	100	100	100	100	100	100	100	100	100	100	100	100	100	100	100	100	100	100	100	100	100	100	100	100	100	100	100	100	100	100	100	100	100	100	100	100	100	100	100	100	100	100	100	100	100	100	100	100	100
BurkholderiaPhymatumSTM815	100	100	100	100	100	100	100	100	100	100	100	100	100	100	100	100	100	100	100	100	100	100	100	100	100	100	100	100	100	100	100	100	100	100	100	100	100	100	100	100	100	100	100	100	100	100	100	100	100
BurkholderiaPhytofirmansPsJN	100	100	100	100	100	100	100	100	100	100	100	100	100	100	100	100	100	100	100	100	100	100	100	100	100	100	100	100	100	100	100	100	100	100	100	100	100	100	100	100	100	100	100	100	100	100	100	100	100
BurkholderiaPseudomallei1106a	100	100	100	100	100	100	100	100	100	100	100	100	100	100	100	100	100	100	100	100	100	100	100	100	100	100	100	100	100	100	100	100	100	100	100	100	100	100	100	100	100	100	100	100	100	100	100	100	100
BurkholderiaPseudomallei1106b	100	100	100	100	100	100	100	100	100	100	100	100	100	100	100	100	100	100	100	100	100	100	100	100	100	100	100	100	100	100	100	100	100	100	100	100	100	100	100	100	100	100	100	100	100	100	100	100	100
BurkholderiaPseudomallei1655	100	100	100	100	100	100	100	100	100	100	100	100	100	100	100	100	100	100	100	100	100	100	100	100	100	100	100	100	100	100	100	100	100	100	100	100	100	100	100	100	100	100	100	100	100	100	100	100	100
BurkholderiaPseudomallei1710a	100	100	100	100	100	100	100	100	100	100	100	100	100	100	100	100	100	100	100	100	100	100	100	100	100	100	100	100	100	100	100	100	100	100	100	100	100	100	100	100	100	100	100	100	100	100	100	100	100
BurkholderiaPseudomallei1710b	100	100	100	100	100	100	100	100	100	100	100	100	100	100	100	100	100	100	100	100	100	100	100	100	100	100	100	100	100	100	100	100	100	100	100	100	100	100	100	100	100	100	100	100	100	100	100	100	100
BurkholderiaPseudomallei305	100	100	100	100	100	100	100	100	100	100	100	100	100	100	100	100	100	100	100	100	100	100	100	100	100	100	100	100	100	100	100	100	100	100	100	100	100	100	100	100	100	100	100	100	100	100	100	100	100
BurkholderiaPseudomallei406e	100	100	100	100	100	100	100	100	100	100	100	100	100	100	100	100	100	100	100	100	100	100	100	100	100	100	100	100	100	100	100	100	100	100	100	100	100	100	100	100	100	100	100	100	100	100	100	100	100
BurkholderiaPseudomallei668	100	100	100	100	100	100	100	100	100	100	100	100	100	100	100	100	100	100	100	100	100	100	100	100	100	100	100	100	100	100	100	100	100	100	100	100	100	100	100	100	100	100	100	100	100	100	100	100	100
BurkholderiaPseudomalleiK96243	100	100	100	100	100	100	100	100	100	100	100	100	100	100	100	100	100	100	100	100	100	100	100	100	100	100	100	100	100	100	100	100	100	100	100	100	100	100	100	100	100	100	100	100	100	100	100	100	100
BurkholderiaPseudomalleiPasteur	100	100	100	100	100	100	100	100	100	100	100	100	100	100	100	100	100	100	100	100	100	100	100	100	100	100	100	100	100	100	100	100	100	100	100	100	100	100	100	100	100	100	100	100	100	100	100	100	100
BurkholderiaPseudomalleiS13	100	100	100	100	100	100	100	100	100	100	100	100	100	100	100	100	100	100	100	100	100	100	100	100	100	100	100	100	100	100	100	100	100	100	100	100	100	100	100	100	100	100	100	100	100	100	100	100	100
BurkholderiaSp383	100	100	100	100	100	100	100	100	100	100	100	100	100	100	100	100	100	100	100	100	100	100	100	100	100	100	100	100	100	100	100	100	100	100	100	100	100	100	100	100	100	100	100	100	100	100	100	100	100
BurkholderiaThailandensisE264	100	100	100	100	100	100	100	100	100	100	100	100	100	100	100	100	100	100	100	100	100	100	100	100	100	100	100	100	100	100	100	100	100	100	100	100	100	100	100	100	100	100	100	100	100	100	100	100	100
BurkholderiaVietnamiensisG4	100	100	100	100	100	100	100	100	100	100	100	100	100	100	100	100	100	100	100	100	100	100	100	100	100	100	100	100	100	100	100	100	100	100	100	100	100	100	100	100	100	100	100	100	100	100	100	100	100
BurkholderiaXenovoransLB400	100	100	100	100	100	100	100	100	100	100	100	100	100	100	100	100	100	100	100	100	100	100	100	100	100	100	100	100	100	100	100	100	100	100	100	100	100	100	100	100	100	100	100	100	100	100	100	100	100
CaenorhabditisElegans	100	100	100	100	100	100	100	100	100	100	100	100	100	100	100	100	100	100	100	100	100	100	100	100	100	100	100	100	100	100	100	100	100	100	100	100	100	100	100	100	100	100	100	100	100	100	100	100	100
CaldivirgaMaquilingensisIC167	100	100	100	100	100	100	100	100	100	100	100	100	100	100	100	100	100	100	100	100	100	100	100	100	100	100	100	100	100	100	100	100	100	100	100	100	100	100	100	100	100	100	100	100	100	100	100	100	100
CampylobacterColiRM2228	100	100	100	100	100	100	100	100	100	100	100	100	100	100	100	100	100	100	100	100	100	100	100	100	100	100	100	100	100	100	100	100	100	100	100	100	100	100	100	100	100	100	100	100	100	100	100	100	100
CampylobacterConcisus13826	100	100	100	100	100	100	100	100	100	100	100	100	100	100	100	100	100	100	100	100	100	100	100	100	100	100	100	100	100	100	100	100	100	100	100	100	100	100	100	100	100	100	100	100	100	100	100	100	100
CampylobacterCurvus525_92	100	100	100	100	100	100	100	100	100	100	100	100	100	100	100	100	100	100	100	100	100	100	100	100	100	100	100	100	100	100	100	100	100	100	100	100	100	100	100	100	100	100	100	100	100	100	100	100	100
CampylobacterFetusSubspFetus82-40	100	100	100	100	100	100	100	100	100	100	100	100	100	100	100	100	100	100	100	100	100	100	100	100	100	100	100	100	100	100	100	100	100	100	100	100	100	100	100	100	100	100	100	100	100	100	100	100	100
CampylobacterHominisATCCBAA381	100	100	100	100	100	100	100	100	100	100	100	100	100	100	100	100	100	100	100	100	100	100	100	100	100	100	100	100	100	100	100	100	100	100	100	100	100	100	100	100	100	100	100	100	100	100	100	100	100
CampylobacterJejuni260_94	100	100	100	100	100	100	100	100	100	100	100	100	100	100	100	100	100	100	100	100	100	100	100	100	100	100	100	100	100	100	100	100	100	100	100	100	100	100	100	100	100	100	100	100	100	100	100	100	100
CampylobacterJejuni84-25	100	100	100	100	100	100	100	100	100	100	100	100	100	100	100	100	100	100	100	100	100	100	100	100	100	100	100	100	100	100	100	100	100	100	100	100	100	100	100	100	100	100	100	100	100	100	100	100	100
CampylobacterJejuniCF93-6	100	100	100	100	100	100	100	100	100	100	100	100	100	100	100	100	100	100	100	100	100	100	100	100	100	100	100	100	100	100	100	100	100	100	100	100	100	100	100	100	100	100	100	100	100	100	100	100	100
CampylobacterJejuniDoylei269_97	100	100	100	100	100	100	100	100	100	100	100	100	100	100	100	100	100	100	100	100	100	100	100	100	100	100	100	100	100	100	100	100	100	100	100	100	100	100	100	100	100	100	100	100	100	100	100	100	100
CampylobacterJejuniHB93-13	100	100	100	100	100	100	100	100	100	100	100	100	100	100	100	100	100	100	100	100	100	100	100	100	100	100	100	100	100	100	100	100	100	100	100	100	100	100	100	100	100	100	100	100	100	100	100	100	100
CampylobacterJejuniNCTC11168	100	100	100	100	100	100	100	100	100	100	100	100	100	100	100	100	100	100	100	100	100	100	100	100	100	100	100	100	100	100	100	100	100	100	100	100	100	100	100	100	100	100	100	100	100	100	100	100	100
CampylobacterJejuniRM1221	100	100	100	100	100	100	100	100	100	100	100	100	100	100	100	100	100	100	100	100	100	100	100	100	100	100	100	100	100	100	100	100	100	100	100	100	100	100	100	100	100	100	100	100	100	100	100	100	100
CampylobacterJejuniSubspJejuni81116	100	100	100	100	100	100	100	100	100	100	100	100	100	100	100	100	100	100	100	100	100	100	100	100	100	100	100	100	100	100	100	100	100	100	100	100	100	100	100	100	100	100	100	100	100	100	100	100	100
CampylobacterJejuniSubspJejuni81176	100	100	100	100	100	100	100	100	100	100	100	100	100	100	100	100	100	100	100	100	100	100	100	100	100	100	100	100	100	100	100	100	100	100	100	100	100	100	100	100	100	100	100	100	100	100	100	100	100
CampylobacterLariRM2100	100	100	100	100	100	100	100	100	100	100	100	100	100	100	100	100	100	100	100	100	100	100	100	100	100	100	100	100	100	100	100	100	100	100	100	100	100	100	100	100	100	100	100	100	100	100	100	100	100
CampylobacterUpsaliensisRM3195	100	100	100	100	100	100	100	100	100	100	100	100	100	100	100	100	100	100	100	100	100	100	100	100	100	100	100	100	100	100	100	100	100	100	100	100	100	100	100	100	100	100	100	100	100	100	100	100	100
CandidaGlabrataCBS138	100	100	100	100	100	100	100	100	100	100	100	100	100	100	100	100	100	100	100	100	100	100	100	100	100	100	100	100	100	100	100	100	100	100	100	100	100	100	100	100	100	100	100	100	100	100	100	100	100
CandidatusAmoebophilusAsiaticus5a2	100	100	100	100	100	100	100	100	100	100	100	100	100	100	100	100	100	100	100	100	100	100	100	100	100	100	100	100	100	100	85.3265	100	100	100	100	100	100	100	100	100	100	100	100	100	100	100	100	100	100
CandidatusAzobacteroidesPseudotrichonymphaeGenomovarCFP2	100	100	100	100	100	100	100	100	100	100	100	100	100	100	100	100	100	100	100	100	100	100	100	100	100	100	100	100	100	100	48.2185	100	100	100	100	100	100	100	100	100	100	100	100	100	100	100	100	100	100
CandidatusBlochmannia_BPEN	100	94.6578	94.6578	71.1185	78.9649	92.1536	100	100	63.606	63.606	48.9149	48.9149	48.9149	71.2855	48.9149	48.9149	48.9149	48.9149	48.9149	48.9149	48.9149	48.9149	48.9149	48.9149	100	100	100	100	100	48.9149	100	48.9149	48.9149	92.1536	48.9149	48.9149	48.9149	100	100	100	100	100	100	100	100	100	100	100	86.8114
CandidatusBlochmanniaFloridanus	100	100	100	83.7696	83.7696	100	100	100	63.6998	63.6998	48.5166	48.5166	48.5166	69.808	48.5166	48.5166	48.5166	48.5166	48.5166	48.5166	48.5166	48.5166	48.5166	48.5166	100	100	100	100	100	48.5166	100	48.5166	48.5166	100	48.5166	48.5166	48.5166	100	100	100	100	100	100	100	100	100	92.1466	100	100
CandidatusCarsonellaRuddiiPV	24.0876	100	24.0876	24.0876	24.0876	32.8467	24.0876	24.0876	24.0876	24.0876	24.0876	24.0876	24.0876	24.0876	24.0876	24.0876	24.0876	24.0876	24.0876	24.0876	24.0876	24.0876	24.0876	24.0876	100	24.0876	24.0876	24.0876	24.0876	24.0876	63.5036	24.0876	24.0876	24.0876	24.0876	24.0876	24.0876	92.7007	24.0876	24.0876	24.0876	32.8467	92.7007	32.8467	100	100	100	100	24.0876
CandidatusDesulforudisAudaxviatorMP104C	100	100	100	100	100	100	100	100	100	100	100	100	100	100	100	100	100	100	100	100	100	100	100	100	100	100	100	100	100	100	100	100	100	100	100	100	100	100	100	100	100	100	100	100	100	100	100	100	100
CandidatusHamiltonellaDefensa5ATAcyrthosiphonPisum	100	100	100	100	100	100	100	100	100	100	100	100	100	100	100	100	100	77.7302	77.7302	77.7302	77.7302	77.7302	37.5803	44.0578	100	100	100	100	100	100	100	44.0578	100	100	89.2934	77.7302	89.2934	100	100	100	100	100	100	100	100	100	100	100	100
CandidatusKorarchaeumCryptofilumOPF8	100	100	100	100	100	100	100	100	100	100	100	100	100	100	100	100	100	100	100	100	100	100	100	100	100	100	100	100	100	100	100	100	100	100	100	100	100	100	100	100	100	100	100	100	100	100	100	100	100
CandidatusMethanoregulaBoonei6A8	100	100	100	100	100	100	100	100	100	100	100	100	100	100	100	100	100	100	100	100	100	100	100	100	100	100	100	100	100	100	100	100	100	100	100	100	100	100	100	100	100	100	100	100	100	100	100	100	100
CandidatusMethanosphaerulaPalustrisE19c	100	100	100	100	100	100	100	100	100	100	100	100	100	100	100	100	100	100	100	100	100	100	100	100	100	100	100	100	100	100	100	100	100	100	100	100	100	100	100	100	100	100	100	100	100	100	100	100	100
CandidatusPelagibacterHTCC1002	100	100	100	100	100	100	100	100	100	100	100	100	100	100	100	100	100	100	100	100	100	100	100	100	100	58.6285	58.6285	58.6285	100	100	100	100	100	100	39.9397	100	100	100	100	100	100	100	100	100	100	100	100	100	100
CandidatusPelagibacterHTCC1062	100	100	100	100	100	100	100	100	100	100	100	100	100	100	100	100	100	100	100	100	100	100	100	100	100	39.8162	67.9939	76.6462	100	100	100	100	100	100	39.8162	100	100	100	100	100	100	100	100	100	100	93.6447	100	100	100
CandidatusPhytoplasmaAustraliense	100	42.5775	100	100	100	100	100	100	100	100	100	100	100	100	100	100	100	100	100	100	100	100	100	100	100	100	100	100	100	100	100	100	100	100	100	100	100	100	100	100	100	100	100	100	100	100	100	100	100
CandidatusPhytoplasmaMali	100	37.8319	100	100	100	100	100	100	100	100	100	100	100	100	100	100	100	100	100	100	100	100	100	100	100	100	100	100	100	100	100	100	100	95.1327	100	100	100	100	100	76.1062	100	100	100	100	100	100	100	100	76.1062
CandidatusRuthiaMagnificaStr_Cm	100	100	100	42.7536	42.7536	100	100	100	42.7536	42.7536	42.7536	42.7536	42.7536	91.8219	42.7536	42.7536	42.7536	51.7598	67.4948	51.7598	51.7598	42.7536	42.7536	42.7536	100	100	100	100	100	42.7536	100	42.7536	42.7536	100	42.7536	42.7536	42.7536	100	100	100	100	100	100	100	100	100	100	100	100
CandidatusSulciaMuelleriGWSS	80.8612	72.2488	94.2584	88.9952	88.9952	90.4306	88.9952	88.9952	94.2584	100	71.2919	45.4545	79.4258	100	79.4258	79.4258	74.1627	100	100	94.2584	94.2584	100	91.866	83.7321	100	100	94.2584	88.9952	100	57.8947	45.4545	75.5981	86.6029	77.0335	94.7368	100	60.7656	58.8517	86.1244	80.8612	50.7177	50.7177	71.2919	50.7177	100	94.7368	81.8182	100	88.9952
CandidatusSulciaMuelleriStrHc	23.8994	30.8176	44.0252	30.8176	30.8176	23.8994	23.8994	82.3899	53.4591	50.9434	71.0692	49.0566	71.0692	93.0818	71.0692	93.0818	71.0692	47.7987	72.956	94.9686	66.0377	72.956	40.8805	53.4591	100	31.4465	56.6038	49.0566	85.5346	33.3333	23.8994	43.3962	93.0818	66.0377	31.4465	40.8805	49.0566	28.9308	52.8302	23.8994	23.8994	23.8994	23.8994	45.9119	65.4088	65.4088	65.4088	100	23.8994
CandidatusVesicomyosociusOkutaniiHA	100	100	100	41.2405	41.2405	100	100	100	41.2405	41.2405	41.2405	41.2405	41.2405	51.6866	41.2405	41.2405	41.2405	51.6866	59.7388	51.6866	51.6866	41.2405	41.2405	41.2405	100	100	91.839	100	100	41.2405	100	41.2405	41.2405	100	41.2405	41.2405	41.2405	100	100	100	100	100	91.839	100	100	100	100	100	100
CaulobacterCrescentusCB15	100	100	100	100	100	100	100	100	100	100	100	100	100	100	100	100	100	100	100	100	100	100	100	100	100	100	100	100	100	100	100	100	100	100	100	100	100	100	100	100	100	100	100	100	100	100	100	100	100
CaulobacterCrescentusNA1000	100	100	100	100	100	100	100	100	100	100	100	100	100	100	100	100	100	100	100	100	100	100	100	100	100	100	100	100	100	100	100	100	100	100	100	100	100	100	100	100	100	100	100	100	100	100	100	100	100
CaulobacterSpK31	100	100	100	100	100	100	100	100	100	100	100	100	100	100	100	100	100	100	100	100	100	100	100	100	100	100	100	100	100	100	100	100	100	100	100	100	100	100	100	100	100	100	100	100	100	100	100	100	100
CellulophagaSpMED134	100	100	100	100	100	100	100	100	100	100	100	100	100	100	100	100	100	100	100	100	100	100	100	100	100	100	100	100	100	100	100	100	100	100	100	100	100	100	100	100	100	100	100	100	100	100	100	100	100
CellvibrioJaponicusUeda107	100	100	100	100	100	100	100	100	100	100	100	100	100	100	100	100	100	100	100	100	100	100	100	100	100	100	100	100	100	94.6347	100	100	100	100	100	100	100	100	100	100	100	100	100	100	100	100	100	100	100
ChlamydiaMuridarumNigg	100	100	100	100	100	100	100	100	100	100	100	100	100	100	100	100	100	100	100	100	100	100	100	100	100	100	100	100	100	100	100	100	100	100	100	100	100	49.656	100	100	100	100	100	100	100	100	100	100	100
ChlamydiaTrachomatis434Bu	100	100	100	100	100	100	100	100	100	100	100	100	100	100	100	100	100	100	100	100	100	100	100	100	100	100	100	100	100	100	100	100	100	100	100	100	100	49.5316	100	100	100	100	100	100	100	100	100	100	100
ChlamydiaTrachomatisA-HAR13	100	100	100	100	100	100	100	100	100	100	100	100	100	100	100	100	100	100	100	100	100	100	100	100	100	100	100	100	100	100	100	100	100	100	100	100	100	68.2222	100	100	100	100	100	100	100	100	100	100	100
ChlamydiaTrachomatisD-UW-3-CX	100	100	100	100	100	100	100	100	100	100	100	100	100	100	100	100	100	100	100	100	100	100	100	100	100	100	100	100	100	100	100	100	100	100	100	100	100	55.9863	100	100	100	100	100	100	100	100	100	100	100
ChlamydiaTrachomatisL2bUCH1Proctitis	100	100	100	100	100	100	100	100	100	100	100	100	100	100	100	100	100	100	100	100	100	100	100	100	100	100	100	100	100	100	100	100	100	100	100	100	100	49.5906	100	100	100	100	100	100	100	100	100	100	100
ChlamydomonasReinhardtiiV31	100	100	100	100	100	100	100	100	100	100	100	100	100	100	100	100	100	100	100	100	100	100	100	100	100	100	100	100	100	100	100	100	100	100	100	100	100	100	100	100	100	100	100	100	100	100	100	100	100
ChlamydophilaAbortusS26-3	100	100	100	100	100	100	100	100	100	100	100	100	100	100	100	100	100	100	100	100	100	100	100	100	100	100	100	100	100	100	100	100	100	100	100	100	100	58.587	100	100	100	100	100	100	100	100	100	100	100
ChlamydophilaCaviaeGPIC	100	100	100	100	100	100	100	100	100	100	100	100	100	100	100	100	100	100	100	100	100	100	100	100	100	100	100	100	100	100	100	100	100	100	100	100	100	58.142	100	100	100	100	100	100	100	100	100	100	100
ChlamydophilaFelisFe-C-56	100	100	100	100	100	100	100	100	100	100	100	100	100	100	100	100	100	100	100	100	100	100	100	100	100	100	100	100	100	100	100	100	100	100	100	100	100	57.9534	100	100	100	100	100	100	100	100	100	100	100
ChlamydophilaPneumoniaeAR39	100	100	100	100	100	100	100	100	100	100	100	100	100	100	100	100	100	100	100	100	100	100	100	100	100	100	100	100	100	100	100	100	100	100	100	100	100	63.8424	100	100	100	100	100	100	100	100	100	100	100
ChlamydophilaPneumoniaeCWL029	100	100	100	100	100	100	100	100	100	100	100	100	100	100	100	100	100	100	100	100	100	100	100	100	100	100	100	100	100	100	100	100	100	100	100	100	100	71.0914	100	100	100	100	100	100	100	100	100	100	100
ChlamydophilaPneumoniaeJ138	100	100	100	100	100	100	100	100	100	100	100	100	100	100	100	100	100	100	100	100	100	100	100	100	100	100	100	100	100	100	100	100	100	100	100	100	100	70.8616	100	100	100	100	100	100	100	100	100	100	100
ChlamydophilaPneumoniaeTW-183	100	100	100	100	100	100	100	100	100	100	100	100	100	100	100	100	100	100	100	100	100	100	100	100	100	100	100	100	100	100	100	100	100	100	100	100	100	69.511	100	100	100	100	100	100	100	100	100	100	100
ChlorobaculumParvumNCIB8327	100	100	100	100	100	100	100	100	100	100	100	100	100	100	100	100	100	100	100	100	100	100	100	100	100	100	100	100	100	100	100	100	100	100	100	100	100	100	100	100	100	100	100	100	100	100	100	100	100
ChlorobiumChlorochromatiiCaD3	100	100	100	100	100	100	100	100	100	100	100	100	100	100	100	100	100	100	100	100	100	100	100	100	100	100	100	100	100	100	100	100	100	100	100	100	100	100	100	100	100	100	100	100	100	100	100	100	100
ChlorobiumFerrooxidansDSM13031	100	100	100	100	100	100	100	100	100	100	100	100	100	100	100	100	100	100	100	100	100	100	100	100	100	100	100	100	100	100	100	100	100	100	100	100	100	100	100	100	100	100	100	100	100	100	100	100	100
ChlorobiumLimicolaDSM245	100	100	100	100	100	100	100	100	100	100	100	100	100	100	100	100	100	100	100	100	100	100	100	100	100	100	100	100	100	100	100	100	100	100	100	100	100	100	100	100	100	100	100	100	100	100	100	100	100
ChlorobiumPhaeobacteroidesBS1	100	100	100	100	100	100	100	100	100	100	100	100	100	100	100	100	100	100	100	100	100	100	100	100	100	100	100	100	100	100	100	100	100	100	100	100	100	100	100	100	100	100	100	100	100	100	100	100	100
ChlorobiumPhaeoDSM266	100	100	100	100	100	100	100	100	100	100	100	100	100	100	100	100	100	100	100	100	100	100	100	100	100	100	100	100	100	100	100	100	100	100	100	100	100	100	100	100	100	100	100	100	100	100	100	100	100
ChlorobiumTepidumTLS	100	100	100	100	100	100	100	100	100	100	100	100	100	100	100	100	100	100	100	100	100	100	100	100	100	100	100	100	100	100	100	100	100	100	100	100	100	100	100	100	100	100	100	100	100	100	100	100	100
ChloroflexusAggregansDSM9485	100	100	100	100	100	100	100	100	100	100	100	100	100	100	100	100	100	100	100	100	100	100	100	100	100	100	100	100	100	100	100	100	100	100	100	100	100	100	100	100	100	100	100	100	100	100	100	100	100
ChloroflexusAurantiacusJ-10-fl	100	100	100	100	100	100	100	100	100	100	100	100	100	100	100	100	100	100	100	100	100	100	100	100	100	100	100	100	100	100	100	100	100	100	100	100	100	100	100	100	100	100	100	100	100	100	100	100	100
ChloroflexusSpY400fl	100	100	100	100	100	100	100	100	100	100	100	100	100	100	100	100	100	100	100	100	100	100	100	100	100	100	100	100	100	100	100	100	100	100	100	100	100	100	100	100	100	100	100	100	100	100	100	100	100
ChloroherpetonThalassiumATCC35110	100	100	100	100	100	100	100	100	100	100	100	100	100	100	100	100	100	100	100	100	100	100	100	100	100	100	100	100	100	100	100	100	100	100	100	100	100	100	100	100	100	100	100	100	100	100	100	100	100
ChromobacteriumViolaceumATCC12472	100	100	100	100	100	100	100	100	100	100	100	100	100	100	100	100	100	100	100	100	100	100	100	100	100	100	100	100	100	100	100	100	100	100	100	100	100	100	100	100	100	100	100	100	100	100	100	100	100
ChromohalobacterSalexigensDSM3043	100	100	100	100	100	100	100	100	100	100	100	100	100	100	100	100	100	100	100	100	100	100	100	100	100	100	100	100	100	94.7773	100	100	100	100	100	100	100	100	100	100	100	100	100	100	100	100	100	100	100
CitrobacterKoseriATCCBAA895	100	100	100	100	100	100	100	100	100	100	100	100	100	100	100	100	100	100	100	100	100	100	44.2243	44.2243	100	100	100	100	100	100	100	100	100	100	100	100	100	100	100	100	100	100	100	100	100	100	100	100	100
ClavibacterMichiganensisSubspSepedonicus	100	100	100	100	100	100	100	100	100	100	100	100	100	100	100	100	100	100	100	100	100	100	100	100	100	100	100	100	100	100	100	100	100	100	100	100	100	100	100	100	100	100	100	100	100	100	100	100	100
Clavibacter_NCPPB382	100	100	100	100	100	100	100	100	100	100	100	100	100	100	100	100	100	100	100	100	100	100	100	100	100	100	100	100	100	100	100	100	100	100	100	100	100	100	100	100	100	100	100	100	100	100	100	100	100
ClostridiumAcetobutylicumATCC824	100	100	100	100	100	100	100	100	100	100	100	100	100	100	100	100	100	100	100	100	100	100	100	100	100	100	100	100	100	100	100	100	100	100	100	100	100	100	100	100	100	100	100	100	100	100	100	100	100
ClostridiumBeijerinckiNCIMB8052	100	100	100	100	100	100	100	100	100	100	100	100	100	100	100	100	100	100	100	100	100	100	100	100	100	100	100	100	100	100	100	100	100	100	100	100	100	100	100	100	100	100	100	100	100	100	100	100	100
ClostridiumBotulinumA2StrKyoto	100	100	100	100	100	100	100	100	100	100	100	100	100	100	100	100	100	100	100	100	100	100	100	100	100	100	100	100	100	100	100	100	100	100	100	100	100	100	100	100	100	100	100	100	100	100	100	100	100
ClostridiumBotulinumA3StrLochMaree	100	100	100	100	100	100	100	100	100	100	100	100	100	100	100	100	100	100	100	100	100	100	100	100	100	100	100	100	100	100	100	100	100	100	100	100	100	100	100	100	100	100	100	100	100	100	100	100	100
ClostridiumBotulinumAStrATCC19397	100	100	100	100	100	100	100	100	100	100	100	100	100	100	100	100	100	100	100	100	100	100	100	100	100	100	100	100	100	100	100	100	100	90.8869	100	100	100	100	100	100	100	100	100	100	100	100	100	100	100
ClostridiumBotulinumAstrATCC3502	100	100	100	100	100	100	100	100	100	100	100	100	100	100	100	100	100	100	100	100	100	100	100	100	100	100	100	100	100	100	100	100	100	100	100	100	100	100	100	100	100	100	100	100	100	100	100	100	100
ClostridiumBotulinumAStrHall	100	100	100	100	100	100	100	100	100	100	100	100	100	100	100	100	100	100	100	100	100	100	100	100	100	100	100	100	100	100	100	100	100	90.8744	100	100	100	100	100	100	100	100	100	100	100	100	100	100	100
ClostridiumBotulinumB1StrOkra	100	100	100	100	100	100	100	100	100	100	100	100	100	100	100	100	100	100	100	100	100	100	100	100	100	100	100	100	100	100	100	100	100	100	100	100	100	100	100	100	100	100	100	100	100	100	100	100	100
ClostridiumBotulinumBa4Str657	100	100	100	100	100	100	100	100	100	100	100	100	100	100	100	100	100	100	100	100	100	100	100	100	100	100	100	100	100	100	100	100	100	100	100	100	100	100	100	100	100	100	100	100	100	100	100	100	100
ClostridiumBotulinumBStrEklund17B	100	100	100	100	100	100	100	100	100	100	100	100	100	100	100	100	100	100	100	100	100	100	100	100	100	100	100	100	100	100	100	100	100	100	100	100	100	100	100	100	100	100	100	100	100	100	100	100	100
ClostridiumBotulinumE3StrAlaskaE43	100	100	100	100	100	100	100	100	100	100	100	100	100	100	100	100	100	100	100	100	100	100	100	100	100	100	100	100	100	100	100	100	100	100	100	100	100	100	100	100	100	100	100	100	100	100	100	100	100
ClostridiumBotulinumFStrLangeland	100	100	100	100	100	100	100	100	100	100	100	100	100	100	100	100	100	100	100	100	100	100	100	100	100	100	100	100	100	100	100	100	100	100	100	100	100	100	100	100	100	100	100	100	100	100	100	100	100
ClostridiumCellulolyticumH10	100	100	100	100	100	100	100	100	100	100	100	100	100	100	100	100	100	100	100	100	100	100	100	100	100	100	100	100	100	100	100	100	100	100	100	100	100	100	100	100	100	100	100	100	100	100	100	100	100
ClostridiumDifficile630	100	100	100	100	100	100	100	100	100	100	100	100	100	100	100	100	100	100	100	100	100	100	100	100	100	100	100	100	100	100	100	100	100	100	100	100	100	100	100	100	100	100	100	100	100	100	100	100	100
ClostridiumDifficileQCD-32g58	100	100	100	100	100	100	100	100	100	100	100	100	100	100	100	100	100	100	100	100	100	100	100	100	100	100	100	100	100	100	100	100	100	100	100	100	100	100	100	100	100	100	100	100	100	100	100	100	100
ClostridiumKluyveriDSM555	100	100	100	100	100	100	100	100	100	100	100	100	100	100	100	100	100	100	100	100	100	100	100	100	100	100	100	100	100	100	100	100	100	100	100	100	100	100	100	100	100	100	100	100	100	100	100	100	100
ClostridiumKluyveriNBRC12016	100	100	100	100	100	100	100	100	100	100	100	100	100	100	100	100	100	100	100	100	100	100	100	100	100	100	100	100	100	100	100	100	100	100	100	100	100	100	100	100	100	100	100	100	100	100	100	100	100
ClostridiumNovyiNT	100	100	100	100	100	100	100	100	100	100	100	100	100	100	100	100	100	100	100	100	100	100	100	100	100	100	100	100	100	100	100	100	100	74.6637	100	100	100	100	100	100	100	100	100	100	100	100	100	100	100
ClostridiumPerfringensATCC13124	100	100	100	100	100	100	100	100	100	100	100	100	100	100	100	100	100	100	100	100	100	100	100	100	100	100	100	100	100	100	100	100	100	100	100	100	100	100	100	100	100	100	100	100	100	100	100	100	100
ClostridiumPerfringensSM101	100	100	100	100	100	100	100	100	100	100	100	100	100	100	100	100	100	100	100	100	100	100	100	100	100	100	100	100	100	100	100	100	100	92.1095	100	100	100	100	100	100	100	100	100	100	100	100	100	100	100
ClostridiumPerfringensStr13	100	100	100	100	100	100	100	100	100	100	100	100	100	100	100	100	100	100	100	100	100	100	100	100	100	100	100	100	100	100	100	100	100	91.7819	100	100	100	100	100	100	100	100	100	100	100	100	100	100	100
ClostridiumPhytofermentansISDg	100	100	100	100	100	100	100	100	100	100	100	100	100	100	100	100	100	100	100	100	100	100	100	100	100	100	100	100	100	100	100	100	100	100	100	100	100	100	100	100	100	100	100	100	100	100	100	100	100
ClostridiumSpOhILAs	100	100	100	100	100	100	100	100	100	100	100	100	100	100	100	100	100	100	100	100	100	100	100	100	100	100	100	100	100	100	100	100	100	42.3336	100	100	100	100	100	100	100	100	100	100	100	100	100	100	100
ClostridiumTetaniE88	100	100	100	100	100	100	100	100	100	100	100	100	100	100	100	100	100	100	100	100	100	100	100	100	100	100	100	100	100	100	100	100	100	100	100	100	100	100	100	100	100	100	100	100	100	100	100	100	100
ClostridiumThermocellumATCC27405	100	100	100	100	100	100	100	100	100	100	100	100	100	100	100	100	100	100	100	100	100	100	100	100	100	100	100	100	100	100	100	100	100	100	100	100	100	100	100	100	100	100	100	100	100	100	100	100	100
Collinsella_aerofaciens_ATCC25	100	100	100	100	100	100	100	100	100	100	100	100	100	100	100	100	100	100	100	100	100	100	100	100	100	100	100	100	100	100	100	100	100	100	100	100	100	100	100	100	100	100	100	100	100	100	100	100	100
ColwelliaPsychrerythraea34H	100	100	100	100	100	100	100	100	100	100	100	100	100	100	100	100	100	100	100	100	100	100	100	100	100	100	100	100	100	100	100	100	100	100	100	46.9252	93.162	100	100	100	100	100	100	100	100	100	100	100	100
ComamonasTestosteroniKF-1	100	100	100	100	100	100	100	100	43.8928	43.8928	100	100	100	100	100	100	100	100	100	100	100	100	100	100	100	100	100	100	100	100	100	100	100	100	100	100	100	100	100	100	100	100	100	100	100	100	100	100	100
CoprothermobacterProteolyticusDSM5265	100	100	100	100	100	100	100	100	100	100	100	100	100	100	100	100	100	100	100	100	100	100	100	100	100	100	100	100	100	100	100	100	100	100	100	100	100	100	100	100	100	100	100	100	100	100	100	100	100
CorynebacteriumAurimucosum	100	100	100	100	100	100	100	100	100	100	100	100	100	100	100	100	100	100	100	100	100	100	100	100	100	100	100	100	100	100	100	100	100	100	100	100	100	100	100	100	100	100	100	100	100	100	100	100	100
Corynebacterium_efficiens_YS314	100	100	100	100	100	100	100	100	100	100	100	100	100	100	100	100	100	100	100	100	100	100	100	100	100	100	100	100	100	100	100	100	100	100	100	100	100	100	100	100	100	100	100	100	100	100	100	100	100
CorynebacteriumGlutamicumATCC13032	100	100	100	100	100	100	100	100	100	100	100	100	100	100	100	100	100	100	100	100	100	100	100	100	100	100	100	100	100	100	100	100	100	100	100	100	100	100	100	100	100	100	100	100	100	100	100	100	100
Corynebacterium_glutamicum_R	100	100	100	100	100	100	100	100	100	100	100	100	100	100	100	100	100	100	100	100	100	100	100	100	100	100	100	100	100	100	100	100	100	100	100	100	100	100	100	100	100	100	100	100	100	100	100	100	100
Corynebacterium_jeikeium_K411	100	100	100	100	100	100	100	100	100	100	100	100	100	100	100	100	100	100	100	100	100	100	100	100	100	100	100	100	100	100	100	100	100	100	100	100	100	100	100	100	100	100	100	100	100	100	100	100	100
CorynebacteriumKroppenstedtiiDSM44385	100	100	100	100	100	100	100	100	100	100	100	100	100	100	100	100	100	100	100	100	100	100	100	100	100	100	100	100	100	100	100	100	100	100	100	100	100	100	100	100	100	100	100	100	100	100	100	100	100
Corynebacterium_NCTC13129	100	100	100	100	100	100	100	100	100	100	100	100	100	100	100	100	100	100	100	100	100	100	100	100	100	100	100	100	100	100	100	100	100	100	100	100	100	100	100	100	100	100	100	100	100	100	100	100	100
CorynebacteriumUrealyticumDSM7109	100	100	100	100	100	100	100	100	100	100	100	100	100	100	100	100	100	100	100	100	100	100	100	100	100	100	100	100	100	100	100	100	100	100	100	100	100	100	100	100	100	100	100	100	100	100	100	100	100
CoxiellaBurnetiiCbuGQ212	100	100	100	100	100	100	100	100	100	100	100	100	100	100	100	100	100	100	100	100	100	100	94.2875	100	100	100	100	100	100	81.8182	100	100	81.8182	100	100	100	100	100	100	100	100	100	100	100	100	100	100	100	100
CoxiellaBurnetiiCbuKQ154	100	100	100	100	100	100	100	100	100	100	100	100	100	100	100	100	100	100	100	100	100	100	100	100	100	100	100	100	100	91.4201	100	100	100	100	100	100	100	100	100	100	100	100	100	100	100	100	100	100	100
CoxiellaBurnetiiDugway5J108111	100	100	100	100	100	100	100	100	100	100	100	100	100	100	100	100	100	100	100	100	100	100	100	100	100	100	100	100	100	92.8928	100	100	100	100	100	100	100	100	100	100	100	100	100	100	100	100	100	100	100
CoxiellaBurnetiiRSA331	100	100	100	100	100	100	100	100	100	100	100	100	100	100	100	100	100	100	100	100	100	100	100	100	100	100	100	100	100	90.4594	100	100	90.4594	100	100	100	100	100	100	100	100	100	100	100	100	100	100	100	100
CoxiellaBurnetiiRSA493	100	100	100	100	100	100	100	100	100	100	100	100	100	100	100	100	100	100	100	100	100	100	100	100	100	100	100	100	100	92.2179	100	100	92.2179	100	100	100	100	100	100	100	100	100	100	100	100	100	100	100	100
CroceibacterAtlanticusHTCC2559	100	100	100	100	100	100	100	100	100	100	100	100	100	100	100	100	100	100	100	100	100	100	100	100	100	100	100	100	100	100	84.7238	100	100	100	100	100	100	100	100	100	100	100	100	100	100	100	100	100	100
CrocoW8501	33.27	100	100	100	100	100	100	100	100	100	100	100	100	100	100	100	100	100	100	100	100	100	100	100	100	100	100	100	100	100	100	100	100	100	100	100	100	100	33.27	100	100	100	100	100	100	100	100	100	100
CryptococcusNeoformansVarGrubii	100	100	100	100	100	100	100	100	100	100	100	100	100	100	100	100	100	100	100	100	100	100	100	100	100	100	100	100	100	100	100	100	100	100	100	100	100	100	100	100	100	100	100	100	100	100	100	100	100
CupriavidusTaiwanensis	100	100	100	100	100	100	100	100	73.7372	91.4871	100	100	100	100	100	100	100	100	100	100	100	100	100	100	100	100	100	100	100	100	100	100	100	100	100	100	100	100	100	100	100	100	100	100	100	100	100	100	100
Cyanidi	100	100	100	100	100	100	100	100	100	100	100	100	100	100	100	100	100	100	100	100	100	100	100	100	100	100	100	100	100	100	100	100	100	100	100	100	100	100	100	100	100	100	100	100	100	100	100	100	100
Cyanothece0110	38.2863	100	100	100	100	100	100	100	100	100	100	100	100	100	100	100	100	100	100	100	100	100	100	100	100	100	100	100	100	100	100	100	100	100	100	100	100	100	38.2863	100	100	100	100	100	100	100	100	100	100
CyanotheceSpATCC51142	41.7923	100	100	100	100	100	100	100	100	100	100	100	100	100	100	100	100	100	100	100	100	100	100	100	100	100	100	100	100	100	100	100	100	100	100	100	100	100	41.7923	100	100	100	100	100	100	100	100	100	100
CyanotheceSpPCC7424	42.289	100	100	100	100	100	100	100	100	100	100	100	100	100	100	100	100	100	100	100	100	100	100	100	100	100	100	100	100	100	100	100	100	100	100	100	100	100	42.289	100	100	100	100	100	100	100	100	100	100
CyanotheceSpPCC7425	41.6016	100	100	100	100	100	100	100	100	100	100	100	100	100	100	100	100	100	100	100	100	100	100	100	100	100	100	100	100	100	100	100	100	100	100	100	100	100	41.6016	100	100	100	100	100	100	100	100	100	100
CyanotheceSpPCC8801	42.0837	100	100	100	100	100	100	100	100	100	100	100	100	100	100	100	100	100	100	100	100	100	100	100	100	100	100	100	100	100	100	100	100	100	100	100	100	100	42.0837	100	100	100	100	100	100	100	100	100	100
CytophagaHutchinsoniiATCC33406	100	100	100	100	100	100	100	100	100	100	100	100	100	100	100	100	100	100	100	100	100	100	100	100	100	100	100	100	100	100	100	100	100	100	100	100	100	100	100	100	100	100	100	100	100	100	100	100	100
cytotoxisNVH391-98	100	100	100	100	100	100	100	100	100	100	100	100	100	100	100	100	100	100	100	100	100	100	100	100	100	100	100	100	100	100	100	100	100	100	100	100	100	100	100	100	100	100	100	100	100	100	100	100	37.4167
DebaryomycesHanseniiCBS767	100	100	100	100	100	100	100	100	100	100	100	100	100	100	100	100	100	100	100	100	100	100	100	100	100	100	100	100	100	100	100	100	100	100	100	100	100	100	100	100	100	100	100	100	100	100	100	100	100
DechloromonasAromaticaRCB	100	100	100	100	100	100	100	100	100	100	100	100	100	100	100	100	100	100	100	100	100	100	100	100	100	100	100	100	100	100	100	100	100	100	100	100	100	100	100	100	100	100	100	100	100	100	100	100	100
DehalococcoidesBAV1	100	100	100	100	100	100	100	100	100	100	100	100	100	100	100	100	100	100	100	100	100	100	100	100	100	100	100	100	100	100	100	100	100	100	100	100	100	100	100	100	100	100	100	100	100	100	100	100	100
DehalococcoidesCBDB1	100	100	100	100	100	100	100	100	100	100	100	100	100	100	100	100	100	100	100	100	100	100	100	100	100	100	100	100	100	100	100	100	100	100	100	100	100	100	100	100	100	100	100	100	100	100	100	100	100
DehalococcoidesEthenogenes195	100	100	100	100	100	100	100	100	100	100	100	100	100	100	100	100	100	100	100	100	100	100	100	100	100	100	100	100	100	100	100	100	100	100	100	100	100	100	100	100	100	100	100	100	100	100	100	100	100
DeinococcusDesertiVCD115	100	100	100	100	100	100	100	100	100	100	100	100	100	100	100	100	100	100	100	100	100	100	100	100	100	100	100	100	100	100	100	100	100	100	100	100	100	100	100	100	100	100	100	100	100	100	100	100	100
DeinococcusGeothermalisDSM11300	100	100	100	100	100	100	100	100	100	100	100	100	100	100	100	100	100	100	100	100	100	100	100	100	100	100	100	100	100	100	100	100	100	100	100	100	100	100	100	100	100	100	100	100	100	100	100	100	100
DeinococcusRadioduransR1	100	100	100	100	100	100	100	100	100	100	100	100	100	100	100	100	100	100	100	100	100	100	100	100	100	100	100	100	100	100	100	100	100	100	100	100	100	100	100	100	100	100	100	100	100	100	100	100	100
DelftiaAcidovoransSPH-1	100	100	100	100	100	100	100	100	44.1716	44.1716	100	100	100	100	100	100	100	100	100	100	100	100	100	100	100	100	100	100	100	100	100	100	100	100	100	100	100	100	100	100	100	100	100	100	100	100	100	100	100
deltaProteobacteriumMLMS-1	100	100	100	100	100	100	100	100	100	100	100	100	100	100	100	100	100	100	100	100	100	100	100	100	100	100	100	100	100	100	100	100	100	100	100	100	100	100	100	100	100	100	100	100	100	100	100	100	100
DesulfatibacillumAlkenivoransAK01	100	100	100	100	100	100	100	100	100	100	100	100	100	100	100	100	100	100	100	100	100	100	100	100	100	100	100	100	100	100	100	100	100	100	100	100	100	100	100	100	100	100	100	100	100	100	100	100	100
DesulfitobacteriumHafnienseDCB2	100	100	100	100	100	100	100	100	100	100	100	100	100	100	100	100	100	100	100	100	100	100	100	100	100	100	100	100	100	100	100	100	100	100	100	100	100	100	100	100	100	100	100	100	100	100	100	100	100
DesulfitobacteriumHafnienseY5	100	100	100	100	100	100	100	100	100	100	100	100	100	100	100	100	100	100	100	100	100	100	100	100	100	100	100	100	100	100	100	100	100	100	100	100	100	100	100	100	100	100	100	100	100	100	100	100	100
DesulfobacteriumAutotrophicumHRM2	100	100	100	100	100	100	100	100	100	100	100	100	100	100	100	100	100	100	100	100	100	100	100	100	100	100	100	100	100	100	100	100	100	100	100	100	100	100	100	100	100	100	100	100	100	100	100	100	100
DesulfococcusOleovoransHxd3	100	100	100	100	100	100	100	100	100	100	100	100	100	100	100	100	100	100	100	100	100	100	100	100	100	100	100	100	100	100	100	100	100	100	100	100	100	100	100	100	100	100	100	100	100	100	100	100	100
DesulfotaleaPsychrophilaLSv54	100	100	100	100	100	100	100	100	100	100	100	100	100	100	100	100	100	100	100	100	100	100	100	100	100	100	100	100	100	100	100	100	100	100	100	100	100	100	100	100	100	100	100	100	100	100	100	100	100
DesulfotomaculumReducensMI-1	100	100	100	100	100	100	100	100	100	100	100	100	100	100	100	100	100	100	100	100	100	100	100	100	100	100	100	100	100	100	100	100	100	100	100	100	100	100	100	100	100	100	100	100	100	100	100	100	100
DesulfovibrioDesulfuricansG20	100	100	100	100	100	100	100	100	100	100	100	100	100	100	100	100	100	100	100	100	100	100	100	100	100	100	100	100	100	100	100	100	100	100	100	100	100	100	100	100	100	100	100	100	100	100	100	100	100
DesulfovibrioDesulfuricansSubspDesulfuricansStrATCC27774	100	100	100	100	100	100	100	100	100	100	100	100	100	100	100	100	100	100	100	100	100	100	100	100	100	100	100	100	100	100	100	100	100	100	100	100	100	100	100	100	100	100	100	100	100	100	100	100	100
DesulfovibrioMagneticusRS1	100	100	100	100	100	100	100	100	100	100	100	100	100	100	100	100	100	100	100	100	100	100	100	100	100	100	100	100	100	100	100	100	100	100	100	100	100	100	100	100	100	100	100	100	100	100	100	100	100
DesulfovibrioVulgarisDP4	100	100	100	100	100	100	100	100	100	100	100	100	100	100	100	100	100	100	100	100	100	100	100	100	100	100	100	100	100	100	100	100	100	100	100	100	100	100	100	100	100	100	100	100	100	100	100	100	100
DesulfovibrioVulgarisHildenborough	100	100	100	100	100	100	100	100	100	100	100	100	100	100	100	100	100	100	100	100	100	100	100	100	100	100	100	100	100	100	100	100	100	100	100	100	100	100	100	100	100	100	100	100	100	100	100	100	100
DesulfovibrioVulgarisStrMiyazakiF	100	100	100	100	100	100	100	100	100	100	100	100	100	100	100	100	100	100	100	100	100	100	100	100	100	100	100	100	100	100	100	100	100	100	100	100	100	100	100	100	100	100	100	100	100	100	100	100	100
DesulfurococcusKamchatkensis1221n	100	100	100	100	100	100	100	100	100	100	100	100	100	100	100	100	100	100	100	100	100	100	100	100	100	100	100	100	100	100	100	100	100	100	100	100	100	100	100	100	100	100	100	100	100	100	100	100	100
DesulfuromonasAcetoxidansDSM684	100	100	100	100	100	100	100	100	100	100	100	100	100	100	100	100	100	100	100	100	100	100	100	100	100	100	100	100	100	100	100	100	100	100	100	100	100	100	100	100	100	100	100	100	100	100	100	100	100
DiaphorobacterSpTPSY	100	100	100	100	100	100	100	100	40.5574	93.6851	100	100	100	100	100	100	100	100	100	100	100	100	100	100	100	100	100	100	100	100	100	100	100	100	100	100	100	100	100	100	100	100	100	100	100	100	100	100	100
DichelobacterNodosusVCS1703A	100	100	100	100	100	100	100	100	91.9028	86.2348	94.332	87.2065	94.332	100	94.332	94.332	87.2065	86.2348	86.2348	86.2348	86.2348	94.332	79.1093	79.1093	100	100	100	100	100	80.081	100	100	87.2065	100	87.2065	94.332	100	100	100	100	100	100	100	100	100	100	100	100	100
DictyoglomusThermophilumH612	100	100	100	100	100	100	100	100	100	100	100	100	100	100	100	100	100	100	100	100	100	100	100	100	100	100	100	100	100	100	100	100	100	100	100	100	100	100	100	100	100	100	100	100	100	100	100	100	100
DictyoglomusTurgidumDSM6724	100	100	100	100	100	100	100	100	100	100	100	100	100	100	100	100	100	100	100	100	100	100	100	100	100	100	100	100	100	100	100	100	100	100	100	100	100	100	100	100	100	100	100	100	100	100	100	100	90.4762
DinoroseobacterShibaeDFL12	100	100	100	100	100	100	100	100	100	100	100	100	100	100	100	100	100	100	100	100	100	100	100	100	100	100	100	100	100	100	100	100	100	100	93.546	100	100	100	100	100	100	100	100	100	100	100	100	100	100
DrosophilaMelanogaster	100	100	100	100	100	100	100	100	100	100	100	100	100	100	100	100	100	100	100	100	100	100	100	100	100	100	100	100	100	100	100	100	100	100	100	100	100	100	100	100	100	100	100	100	100	100	100	64.6476	100
EdwardsiellaIctaluri93146	100	100	100	100	100	100	100	100	100	100	100	100	100	100	100	100	100	89.9631	89.9631	89.9631	89.9631	89.9631	42.3645	42.3645	100	100	100	100	100	100	100	42.3645	100	100	100	100	100	100	100	100	100	100	100	100	100	100	100	100	100
eguminosarumBvViciae3841	100	100	100	100	100	100	100	100	100	100	100	100	100	100	100	100	100	100	100	100	100	100	100	100	100	41.8707	41.8707	41.8707	100	100	100	100	100	100	100	100	100	100	100	100	100	100	100	100	100	100	100	100	100
EhrlichiaCanisStrJake	100	100	69.163	100	100	100	100	100	100	100	100	100	100	100	100	100	100	100	100	100	100	100	100	100	100	50.8811	50.8811	50.8811	100	100	100	100	100	100	69.163	100	100	100	100	100	92.4009	100	100	92.4009	42.6211	42.6211	42.6211	100	100
EhrlichiaChaffeensisStrArkansas	100	100	70.0565	100	100	100	100	100	100	100	100	100	100	100	100	100	100	100	100	100	100	100	100	100	100	51.4124	51.4124	51.4124	100	100	100	100	100	100	51.4124	100	100	100	100	100	92.7684	92.7684	100	92.7684	42.4859	42.4859	42.4859	100	100
EhrlichiaChaffeensisStrSapulpa	100	92.0469	76.5319	100	100	100	100	100	100	100	100	100	100	100	100	100	100	100	100	100	100	100	100	100	100	47.3272	39.3742	39.3742	100	100	100	100	91.5254	100	46.6754	100	100	100	100	100	100	100	100	100	39.3742	39.3742	39.3742	100	100
EhrlichiaRuminantiumStrGardel	100	100	83.6207	91.2716	100	100	100	100	100	100	100	100	100	100	100	100	100	100	100	100	100	100	100	100	100	59.5905	50.7543	43.2112	100	100	100	100	100	100	59.5905	100	100	100	100	100	92.3491	100	100	100	43.2112	43.2112	43.2112	100	100
EhrlichiaRuminantiumStrWelgevonden	100	100	69.7727	100	100	100	100	100	100	92.5	100	100	100	100	100	100	100	100	100	100	100	100	100	100	100	62.2727	53.75	53.75	100	100	100	100	100	100	53.75	100	100	100	100	100	92.3864	100	100	92.3864	45.2273	45.2273	45.2273	100	100
ElusimicrobiumMinutumPei191	100	100	100	100	100	100	100	100	100	100	100	100	100	100	100	100	100	100	100	100	100	100	100	100	100	100	100	100	100	100	100	100	100	100	100	100	100	100	100	100	100	100	100	100	100	100	100	100	100
EncephalitozoonCuniculiGBM1	100	100	100	100	100	100	100	100	100	100	100	100	100	100	100	100	100	100	100	100	100	100	100	100	100	100	100	100	100	100	100	100	100	100	100	100	100	100	100	100	100	100	100	100	100	100	100	100	100
EntamoebaDisparSAW760	100	100	100	100	100	100	100	100	100	100	100	100	100	100	100	100	100	100	100	100	100	100	100	100	100	100	100	100	100	100	100	100	100	100	100	100	100	100	100	100	100	100	100	100	100	100	100	100	100
EntamoebaHistolyticaHM-1IMSS	100	100	100	100	100	100	100	100	100	100	100	100	100	100	100	100	100	100	100	100	100	100	100	100	100	100	100	100	100	100	100	100	100	100	100	100	100	100	100	100	100	100	100	100	100	100	100	100	100
EnterobacterSakazakiiATCCBAA894	100	100	100	100	100	100	100	100	100	100	100	100	100	100	100	100	100	100	100	100	100	100	43.4594	51.6984	100	100	100	100	100	100	100	100	100	100	100	100	100	100	100	100	100	100	100	100	100	100	100	100	100
EnterobacterSp638	100	100	100	100	100	100	100	100	100	100	100	100	100	100	100	100	100	100	100	100	100	100	45.1481	45.1481	100	100	100	100	100	100	100	93.282	100	100	100	100	100	100	100	100	100	100	100	100	100	100	100	100	100
EnterococcusFaecalisV583	100	100	100	100	100	100	100	100	100	100	100	100	100	100	100	100	100	100	100	100	100	100	100	100	100	100	100	100	100	100	100	100	100	100	100	100	100	100	100	100	100	100	100	100	100	100	100	100	100
EnterococcusFaeciumDO	100	100	100	100	100	100	100	100	100	100	100	100	100	100	100	100	100	100	100	100	100	100	100	100	100	100	100	100	100	100	100	100	100	100	100	100	100	100	100	100	100	100	100	100	100	100	100	100	100
ErwiniaCarotovoraSCRI1043	100	100	100	100	100	100	100	100	100	100	100	100	100	100	100	100	100	100	100	100	100	100	53.2951	45.0746	100	100	100	100	100	100	100	100	100	100	100	100	100	100	100	100	100	100	100	100	100	100	100	100	100
ErwiniaTasmaniensis	100	100	100	100	100	100	100	100	100	100	100	100	100	100	100	100	100	100	100	100	100	100	42.2783	42.2783	100	100	100	100	100	100	100	91.3573	100	100	100	100	100	100	100	100	100	100	100	100	100	100	100	100	100
ErythrobacterLitoralisHTCC2594	100	100	100	100	100	100	100	100	100	100	100	100	100	100	100	100	100	100	100	100	100	100	100	100	100	100	100	100	100	100	100	100	100	100	100	100	100	100	100	100	100	100	100	100	100	100	100	100	100
ErythrobacterSD21	100	100	100	100	100	100	100	100	100	100	100	100	100	100	100	100	100	100	100	100	100	100	100	100	100	100	100	100	100	100	100	100	100	100	100	100	100	100	100	100	100	100	100	100	100	100	100	100	100
ErythrobacterSpNAP1	100	100	100	100	100	100	100	100	100	100	100	100	100	100	100	100	100	100	100	100	100	100	100	100	100	100	100	100	100	100	100	100	100	100	100	100	100	100	100	100	100	100	100	100	100	100	100	100	100
EscherichiaColi101-1	100	100	100	100	100	100	100	100	100	100	100	100	100	100	100	100	100	100	100	100	100	100	43.5496	43.5496	100	100	100	100	100	100	100	100	100	100	100	100	100	100	100	100	100	100	100	100	100	100	100	100	100
EscherichiaColi53638	100	100	100	100	100	100	100	100	100	100	100	100	100	100	100	100	100	100	100	100	100	100	49.5275	57.4098	100	100	100	100	100	100	100	100	100	100	100	100	100	100	100	100	100	100	100	100	100	100	100	100	100
EscherichiaColi536	100	100	100	100	100	100	100	100	100	100	100	100	100	100	100	100	100	100	100	100	100	100	43.851	51.9973	100	100	100	100	100	100	100	100	100	100	100	100	100	100	100	100	100	100	100	100	100	100	100	100	100
EscherichiaColi55989	100	100	100	100	100	100	100	100	100	100	100	100	100	100	100	100	100	100	100	100	100	100	44.505	75.5124	100	100	100	100	100	100	100	100	100	100	100	100	100	100	100	100	100	100	100	100	100	100	100	100	100
EscherichiaColiAPECO1	100	100	100	100	100	100	100	100	100	100	100	100	100	100	100	100	100	100	100	100	100	100	95.0328	100	100	100	100	100	100	100	100	100	100	100	100	100	100	100	100	100	100	100	100	100	100	100	100	100	100
EscherichiaColiATCC8739	100	100	100	100	100	100	100	100	100	100	100	100	100	100	100	100	100	100	100	100	100	100	46.3902	46.3902	100	100	100	100	100	100	100	100	100	100	100	100	100	100	100	100	100	100	100	100	100	100	100	100	100
EscherichiaColiB171	100	100	100	100	100	100	100	100	100	100	100	100	100	100	100	100	100	100	100	100	100	100	41.1626	82.175	100	100	100	100	100	100	100	100	100	100	100	100	100	100	100	100	100	100	100	100	100	100	100	100	100
EscherichiaColiB7A	100	100	100	100	100	100	100	100	100	100	100	100	100	100	100	100	100	100	100	100	100	100	42.2473	49.6572	100	100	100	100	100	100	100	100	100	100	100	100	100	100	100	100	100	100	100	100	100	100	100	100	100
EscherichiaColiBW2952	100	100	100	100	100	100	100	100	100	100	100	100	100	100	100	100	100	100	100	100	100	100	46.0273	46.0273	100	100	100	100	100	100	100	92.9656	100	100	100	100	100	100	100	100	100	100	100	100	100	100	100	100	100
EscherichiaColiCFT073	100	100	100	100	100	100	100	100	100	100	100	100	100	100	100	100	100	100	100	100	100	100	67.3895	100	100	100	100	100	100	100	100	100	100	100	100	100	100	100	100	100	100	100	100	100	100	100	100	100	100
EscherichiaColiE110019	100	100	100	100	100	100	100	100	100	100	100	100	100	100	100	100	100	100	100	100	100	100	42.2034	83.5394	100	100	100	100	100	100	100	100	100	100	100	100	100	100	100	100	100	100	100	100	100	100	100	100	100
EscherichiaColiE22	100	100	100	100	100	100	100	100	100	100	100	100	100	100	100	100	100	100	100	100	100	100	42.6089	83.0938	100	100	100	100	100	100	100	100	100	100	100	100	100	100	100	100	100	100	100	100	100	100	100	100	100
EscherichiaColiE24377A	100	100	100	100	100	100	100	100	100	100	100	100	100	100	100	100	100	100	100	100	100	100	45.1556	76.8704	100	100	100	100	100	100	100	100	100	100	100	100	100	100	100	100	100	100	100	100	100	100	100	100	100
EscherichiaColiED1a	100	100	100	100	100	100	100	100	100	100	100	100	100	100	100	100	100	100	100	100	100	100	42.4878	74.4225	100	100	100	100	100	100	100	100	100	100	100	100	100	100	100	100	100	100	100	100	100	100	100	100	100
EscherichiaColiF11	100	100	100	100	100	100	100	100	100	100	100	100	100	100	100	100	100	100	100	100	100	100	44.2458	44.2458	100	100	100	100	100	100	100	100	100	100	100	100	100	100	100	100	100	100	100	100	100	100	100	100	100
EscherichiaColiHS	100	100	100	100	100	100	100	100	100	100	100	100	100	100	100	100	100	100	100	100	100	100	45.5911	45.5911	100	100	100	100	100	100	100	100	100	100	100	100	100	100	100	100	100	100	100	100	100	100	100	100	100
EscherichiaColiIAI1	100	100	100	100	100	100	100	100	100	100	100	100	100	100	100	100	100	100	100	100	100	100	45.6511	45.6511	100	100	100	100	100	100	100	100	100	100	100	100	100	100	100	100	100	100	100	100	100	100	100	100	100
EscherichiaColiIAI39	100	100	100	100	100	100	100	100	100	100	100	100	100	100	100	100	100	100	100	100	100	100	44.7862	75	100	100	100	100	100	100	100	100	100	100	100	100	100	100	100	100	100	100	100	100	100	100	100	100	100
EscherichiaColiO127H6StrE234869	100	100	100	100	100	100	100	100	100	100	100	100	100	100	100	100	100	100	100	100	100	100	43.9502	84.3416	100	100	100	100	100	100	100	100	100	100	100	100	100	100	100	100	100	100	100	100	100	100	100	100	100
EscherichiaColiO157-H7EDL933	100	100	100	100	100	100	100	100	100	100	100	100	100	100	100	100	100	100	100	100	100	100	82.4169	90.8102	100	100	100	100	100	100	100	100	100	100	100	100	100	100	100	100	100	100	100	100	100	100	100	100	100
EscherichiaColiO157H7StrEC4115	100	100	100	100	100	100	100	100	100	100	100	100	100	100	100	100	100	100	100	100	100	100	59.2714	100	100	100	100	100	100	100	100	100	100	100	100	100	100	100	100	100	100	100	100	100	100	100	100	100	100
EscherichiaColiO157-H7Str_S	100	100	100	100	100	100	100	100	100	100	100	100	100	100	100	100	100	100	100	100	100	100	83.6094	100	100	100	100	100	100	100	100	100	100	100	100	100	100	100	100	100	100	100	100	100	100	100	100	100	100
EscherichiaColiS88	100	100	100	100	100	100	100	100	100	100	100	100	100	100	100	100	100	100	100	100	100	100	44.0371	67.4028	100	100	100	100	100	100	100	100	100	100	100	100	100	100	100	100	100	100	100	100	100	100	100	100	100
EscherichiaColiSE11	100	100	100	100	100	100	100	100	100	100	100	100	100	100	100	100	100	100	100	100	100	100	43.1981	83.8614	100	100	100	100	100	100	100	100	100	100	100	100	100	100	100	100	100	100	100	100	100	100	100	100	100
EscherichiaColiSMS35	100	100	100	100	100	100	100	100	100	100	100	100	100	100	100	100	100	100	100	100	100	100	45.8728	54.0612	100	100	100	100	100	100	100	100	100	100	100	100	100	100	100	100	100	100	100	100	100	100	100	100	100
EscherichiaColiStrK12SubstrDH10B	100	100	100	100	100	100	100	100	100	100	100	100	100	100	100	100	100	100	100	100	100	100	45.2007	45.2007	100	100	100	100	100	100	100	100	100	100	100	100	100	100	100	100	100	100	100	100	100	100	100	100	100
EscherichiaColiStrK12SubStrMG1655	100	100	100	100	100	100	100	100	100	100	100	100	100	100	100	100	100	100	100	100	100	100	46.2731	46.2731	100	100	100	100	100	100	100	93.0465	100	100	100	100	100	100	100	100	100	100	100	100	100	100	100	100	100
EscherichiaColiUMN026	100	100	100	100	100	100	100	100	100	100	100	100	100	100	100	100	100	100	100	100	100	100	44.7431	76.2632	100	100	100	100	100	100	100	100	100	100	100	100	100	100	100	100	100	100	100	100	100	100	100	100	100
EscherichiaColiUTI89	100	100	100	100	100	100	100	100	100	100	100	100	100	100	100	100	100	100	100	100	100	100	51.9666	92.1133	100	100	100	100	100	100	100	100	100	100	100	100	100	100	100	100	100	100	100	100	100	100	100	100	100
EscherichiaColiW3110	100	100	100	100	100	100	100	100	100	100	100	100	100	100	100	100	100	100	100	100	100	100	45.9295	45.9295	100	100	100	100	100	100	100	100	100	100	100	100	100	100	100	100	100	100	100	100	100	100	100	100	100
EscherichiaFergusoniiATCC35469	100	100	100	100	100	100	100	100	100	100	100	100	100	100	100	100	100	100	100	100	100	100	45.4742	45.4742	100	100	100	100	100	100	100	100	100	100	100	100	100	100	100	100	100	100	100	100	100	100	100	100	100
ethanolicusATCC33223	100	100	100	100	100	100	100	100	100	100	100	100	100	100	100	100	100	100	100	100	100	100	100	100	100	100	100	100	100	100	100	100	100	50.9082	100	100	100	100	100	73.0321	100	100	100	100	100	100	100	100	100
ethanolicusX514	100	100	100	100	100	100	100	100	100	100	100	100	100	100	100	100	100	100	100	100	100	100	100	100	100	100	100	100	100	100	100	100	100	50	100	100	100	100	100	91.5493	100	100	100	100	100	100	100	100	100
EubacteriumEligensATCC27750	100	100	100	100	100	100	100	100	100	100	100	100	100	100	100	100	100	100	100	100	100	100	100	100	100	100	100	100	100	100	100	100	100	100	100	100	100	100	100	100	100	100	100	100	100	100	100	100	100
EubacteriumRectaleATCC33656	100	100	100	100	100	100	100	100	100	100	100	100	100	100	100	100	100	100	100	100	100	100	100	100	100	100	100	100	100	100	100	100	100	100	100	100	100	100	100	100	100	100	100	100	100	100	100	100	100
ExiguobacteriumSibiricum255-15	100	100	100	100	100	100	100	100	100	100	100	100	100	100	100	100	100	100	100	100	100	100	100	100	100	100	100	100	100	100	100	100	100	100	100	100	100	100	100	100	100	100	100	100	100	100	100	100	77.5034
ExiguobacteriumSpAT1b	100	100	100	100	100	100	100	100	100	100	100	100	100	100	100	100	100	100	100	100	100	100	100	100	100	100	100	100	100	100	100	100	100	100	100	100	100	100	100	100	100	100	100	100	100	100	100	100	76.288
FervidobacteriumNodosumRt17-B1	100	100	100	100	100	100	100	100	100	100	100	100	100	100	100	100	100	100	100	100	100	100	100	100	100	100	100	100	100	100	100	100	100	100	100	100	100	100	100	95.1361	100	100	100	100	100	100	100	100	100
FinegoldiaMagnaATCC29328	100	100	100	100	100	100	100	100	100	100	100	100	100	100	100	100	100	100	100	100	100	100	100	100	100	100	100	100	100	100	100	100	100	92.8249	100	100	100	100	100	100	100	100	100	100	100	100	100	100	100
FlavobacteriaBacteriumBAL38	100	100	100	100	100	100	100	100	100	100	100	100	100	100	100	100	100	100	100	100	100	100	100	100	100	100	100	100	100	100	100	100	100	100	100	100	100	100	100	100	100	100	100	100	100	100	100	100	100
FlavobacteriaBacteriumBBFL7	100	100	100	100	100	100	100	100	100	100	100	100	100	100	100	100	100	100	100	100	100	100	100	100	100	100	100	100	100	100	100	100	100	100	100	100	100	100	100	100	100	100	100	100	100	100	100	100	100
FlavobacterialesBacteriumHTCC2170	100	100	100	100	100	100	100	100	100	100	100	100	100	100	100	100	100	100	100	100	100	100	100	100	100	100	100	100	100	100	77.3386	100	100	100	100	100	100	100	100	100	100	100	100	100	100	100	100	100	100
FlavobacteriumJohnsoniaeUW101	100	100	100	100	100	100	100	100	100	100	100	100	100	100	100	100	100	100	100	100	100	100	100	100	100	100	100	100	100	100	100	100	100	100	100	100	100	100	100	100	100	100	100	100	100	100	100	100	100
FlavobacteriumPsychrophilumJIP0286	100	100	100	100	100	100	100	100	100	100	100	100	100	100	100	100	100	100	100	100	100	100	100	100	100	100	100	100	100	100	100	100	100	100	100	100	100	100	100	100	100	100	100	100	100	100	100	100	100
FlavobacteriumSpMED217	100	100	100	100	100	100	100	100	100	100	100	100	100	100	100	100	100	100	100	100	100	100	100	100	100	100	100	100	100	100	100	100	100	100	100	100	100	100	100	100	100	100	100	100	100	100	100	100	100
FrancisellaPhilomiragiaSubspPhilomiragiaATCC25017	100	100	100	100	100	100	100	100	100	100	100	100	100	100	100	100	100	100	100	100	100	100	100	100	100	100	100	100	100	100	100	100	100	100	100	100	100	100	100	100	100	100	100	100	100	100	100	100	100
FrancisellaTularensisFSC198	100	100	100	100	100	100	100	100	100	100	100	100	100	100	100	100	100	100	100	100	100	100	100	100	100	100	100	100	100	100	100	100	100	100	100	100	100	100	100	100	100	100	100	100	100	100	100	100	100
FrancisellaTularensisHolarcticaOSU18	100	100	100	100	100	100	100	100	100	100	100	100	100	100	100	100	100	100	100	100	100	100	100	100	100	100	100	100	100	100	100	100	100	100	100	100	100	100	100	100	100	100	100	100	100	100	100	100	100
FrancisellaTularensisNovicidaU112	100	100	100	100	100	100	100	100	100	100	100	100	100	100	100	100	100	100	100	100	100	100	100	100	100	100	100	100	100	100	100	100	100	100	100	100	100	100	100	100	100	100	100	100	100	100	100	100	100
FrancisellaTularensisSCHU_S4	100	100	100	100	100	100	100	100	100	100	100	100	100	100	100	100	100	100	100	100	100	100	100	100	100	100	100	100	100	100	100	100	100	100	100	100	100	100	100	100	100	100	100	100	100	100	100	100	100
FrancisellaTularensisSubspHolarcticaFTNF00200	100	100	100	100	100	100	100	100	100	100	100	100	100	100	100	100	100	100	100	100	100	100	100	100	100	100	100	100	100	100	100	100	100	100	100	100	100	100	100	100	100	100	100	100	100	100	100	100	100
FrancisellaTularensisSubspMediasiaticaFSC147	100	100	100	100	100	100	100	100	100	100	100	100	100	100	100	94.045	94.045	100	100	100	100	100	100	94.045	100	100	100	100	100	100	100	100	100	100	100	94.045	100	100	100	100	100	100	100	100	100	100	100	100	100
FrancisellaTularensisWY-3418	100	100	100	100	100	100	100	100	100	100	100	100	100	100	100	100	100	100	100	100	100	100	100	100	100	100	100	100	100	100	100	100	100	100	100	100	100	100	100	100	100	100	100	100	100	100	100	100	100
FrankiaAlniACN14a	100	100	100	100	100	100	100	100	100	100	100	100	100	100	100	100	100	100	100	100	100	100	100	100	100	100	100	100	100	100	100	100	100	100	100	100	100	100	100	100	100	100	100	100	100	100	100	100	100
FrankiaSpCcI3	100	100	100	100	100	100	100	100	100	100	100	100	100	100	100	100	100	100	100	100	100	100	100	100	100	100	100	100	100	100	100	100	100	100	100	100	100	100	100	100	100	100	100	100	100	100	100	100	100
FrankiaSpEAN1pec	100	100	100	100	100	100	100	100	100	100	100	100	100	100	100	100	100	100	100	100	100	100	100	100	100	100	100	100	100	100	100	100	100	100	100	100	100	100	100	100	100	100	100	100	100	100	100	100	100
FulvimarinaPelagiHTCC2506	100	100	100	100	100	100	100	100	100	100	100	100	100	100	100	100	100	100	100	100	100	100	100	100	100	40.8307	40.8307	40.8307	100	100	100	100	100	100	100	100	100	100	100	100	100	100	100	100	100	100	100	100	100
FusobacteriumNucleatumATCC25586	100	100	100	100	100	100	100	100	100	100	100	100	100	100	100	100	100	100	100	100	100	100	100	100	100	100	100	100	100	100	100	100	100	100	100	100	100	100	100	100	100	100	100	100	100	100	100	100	100
FusobacteriumPolymorphumATCC10953	100	100	100	100	100	100	100	100	100	100	100	100	100	100	100	100	100	100	100	100	100	100	100	100	100	100	100	100	100	100	100	100	100	100	100	100	100	100	100	100	100	100	100	100	100	100	100	100	100
FusobacteriumVincentiiATCC49256	100	100	100	100	100	100	100	100	100	100	100	100	100	100	100	100	100	100	100	100	100	100	100	100	100	100	100	100	100	100	100	100	100	100	100	100	100	100	100	100	100	100	100	100	100	100	100	100	100
gammaProteobacteriumKT71	100	100	100	100	100	100	100	100	100	100	100	100	100	100	100	100	100	100	100	100	100	100	100	100	100	100	100	100	100	100	100	100	100	100	100	100	100	100	100	100	100	100	100	100	100	100	100	100	100
GemmatimonasAurantiacaT27	100	100	100	100	100	100	100	100	100	100	100	100	100	100	100	100	100	100	100	100	100	100	100	100	100	100	100	100	100	100	100	100	100	100	100	100	100	100	100	100	100	100	100	100	100	100	100	100	100
GeobacillusKaustophilusHTA426	100	100	100	100	100	100	100	100	100	100	100	100	100	100	100	100	100	100	100	100	100	100	100	100	100	100	100	100	100	100	100	100	100	100	100	100	100	100	100	100	100	100	100	100	100	100	100	100	40.9831
GeobacterBemidjiensisBem	100	100	100	100	100	100	100	100	100	100	100	100	100	100	100	100	100	100	100	100	100	100	100	100	100	100	100	100	100	100	100	100	100	100	100	100	100	100	100	100	100	100	100	100	100	100	100	100	100
GeobacterLovleyiSZ	100	100	100	100	100	100	100	100	100	100	100	100	100	100	100	100	100	100	100	100	100	100	100	100	100	100	100	100	100	100	100	100	100	100	100	100	100	100	100	100	100	100	100	100	100	100	100	100	100
GeobacterMetallireducensGS-15	100	100	100	100	100	100	100	100	100	100	100	100	100	100	100	100	100	100	100	100	100	100	100	100	100	100	100	100	100	100	100	100	100	100	100	100	100	100	100	100	100	100	100	100	100	100	100	100	100
GeobacterSpFRC-32	100	100	100	100	100	100	100	100	100	100	100	100	100	100	100	100	100	100	100	100	100	100	100	100	100	100	100	100	100	100	100	100	100	100	100	100	100	100	100	100	100	100	100	100	100	100	100	100	100
GeobacterSulfurreducensPCA	100	100	100	100	100	100	100	100	100	100	100	100	100	100	100	100	100	100	100	100	100	100	100	100	100	100	100	100	100	100	100	100	100	100	100	100	100	100	100	100	100	100	100	100	100	100	100	100	100
GeobacterUraniumreducensRf4	100	100	100	100	100	100	100	100	100	100	100	100	100	100	100	100	100	100	100	100	100	100	100	100	100	100	100	100	100	100	100	100	100	100	100	100	100	100	100	100	100	100	100	100	100	100	100	100	100
GluconacetobacterDiazotrophicusPAl5	100	100	100	100	100	100	100	100	100	100	100	100	100	100	100	100	100	100	100	100	100	100	100	100	100	100	100	100	100	100	100	100	100	100	100	100	100	100	100	100	100	100	100	100	100	100	100	100	100
GluconobacterOxydans621H	100	100	84.2688	100	100	100	100	100	100	100	100	100	100	100	100	100	100	100	100	100	100	100	100	100	100	100	100	100	100	100	100	100	100	100	100	100	100	100	100	100	100	100	100	100	100	100	100	100	100
GramellaForsetiiKT0803	100	100	100	100	100	100	100	100	100	100	100	100	100	100	100	100	100	100	100	100	100	100	100	100	100	100	100	100	100	100	100	100	100	100	100	100	100	100	100	100	100	100	100	100	100	100	100	100	100
GranulibacterBethesdensisCGDNIH1	100	100	45.2218	100	100	100	100	100	100	100	100	100	100	100	100	100	100	100	100	100	100	100	100	100	100	59.9403	85.5802	68.7287	100	100	100	100	100	100	100	100	100	100	100	100	100	100	100	100	100	100	100	100	100
GV	100	100	100	100	100	100	100	100	100	100	100	100	100	100	100	100	100	100	100	100	100	100	100	100	100	100	100	100	100	100	100	100	100	100	100	100	100	100	39.4915	100	100	100	100	100	100	100	100	100	100
HaemophilusDucreyi35000HP	100	100	100	100	100	100	100	100	100	100	100	100	100	100	100	100	100	40.0518	40.0518	40.0518	40.0518	40.0518	40.0518	40.0518	100	100	100	100	100	100	100	40.0518	100	100	74.7894	46.5975	73.1043	100	100	100	100	100	100	100	100	100	100	100	100
HaemophilusInfluenzae22_1-21	100	100	100	100	100	100	100	100	100	100	100	100	100	100	100	100	100	33.1175	33.1175	33.1175	33.1175	33.1175	33.1175	33.1175	100	100	100	100	100	100	100	33.1175	100	100	78.7351	67.7789	67.7789	100	100	100	100	100	100	100	100	100	100	100	100
HaemophilusInfluenzae22_4-21	100	100	100	100	100	100	100	100	100	100	100	100	100	100	100	100	100	35.8209	35.8209	35.8209	35.8209	35.8209	35.8209	35.8209	100	100	100	100	100	100	100	35.8209	100	100	89.2434	78.8986	89.2434	100	100	100	100	100	100	100	100	100	100	100	100
HaemophilusInfluenzae3655	100	100	100	100	100	100	100	100	100	100	100	100	100	100	100	100	100	41.0256	41.0256	41.0256	41.0256	41.0256	41.0256	41.0256	100	100	100	100	100	100	100	41.0256	100	100	67.2241	49.4983	65.4404	100	100	100	100	100	100	100	100	100	100	100	100
HaemophilusInfluenzae86-028NP	100	100	100	100	100	100	100	100	100	100	100	100	100	100	100	100	100	42.8654	42.8654	42.8654	42.8654	42.8654	42.8654	42.8654	100	100	100	100	100	100	100	42.8654	100	100	83.7088	58.6366	67.1866	100	100	100	100	100	100	100	100	100	100	100	100
HaemophilusInfluenzaePittAA	100	100	100	100	100	100	100	100	100	100	100	100	100	100	100	100	100	40.7873	40.7873	40.7873	40.7873	40.7873	40.7873	40.7873	100	100	100	100	100	100	100	40.7873	100	100	73.2094	73.2094	74.0842	100	100	100	100	100	100	100	100	100	100	100	100
HaemophilusInfluenzaePittEE	100	100	100	100	100	100	100	100	100	100	91.2361	100	100	100	91.2361	100	100	41.5304	41.5304	41.5304	41.5304	41.5304	41.5304	41.5304	100	100	100	100	100	100	100	41.5304	100	100	41.5304	41.5304	41.5304	100	100	100	100	100	100	100	100	100	100	100	100
HaemophilusInfluenzaePittGG	100	100	100	100	100	100	100	100	100	100	100	100	100	100	100	100	100	39.8077	39.8077	39.8077	39.8077	39.8077	39.8077	39.8077	100	100	100	100	100	100	100	39.8077	100	100	72.3077	48.9103	64.359	100	100	100	100	100	100	100	100	100	100	100	100
HaemophilusInfluenzaePittHH	100	100	100	100	100	100	100	100	100	100	100	100	100	100	100	100	100	38.6725	38.6725	38.6725	38.6725	38.6725	38.6725	38.6725	100	100	100	100	100	100	100	38.6725	100	100	48.1624	48.1624	63.7411	100	100	100	100	100	100	100	100	100	100	100	100
HaemophilusInfluenzaePittII	100	100	100	100	100	100	100	100	100	100	100	100	100	100	100	100	100	40.5751	40.5751	40.5751	40.5751	40.5751	40.5751	40.5751	100	100	100	100	100	100	100	40.5751	100	100	81.7891	65.016	90.9478	100	100	100	100	100	100	100	100	100	100	100	100
HaemophilusInfluenzaeR2846	100	100	100	100	100	100	100	100	100	100	92.7108	92.7108	92.7108	100	92.7108	100	92.7108	43.3133	43.3133	43.3133	43.3133	43.3133	43.3133	43.3133	100	100	100	100	100	92.7108	100	43.3133	100	100	52.8916	43.3133	60.4217	100	100	100	100	100	100	100	100	100	100	100	100
HaemophilusInfluenzaeR2866	100	100	100	100	100	100	100	100	100	100	100	100	100	100	100	100	100	41.8631	41.8631	41.8631	41.8631	41.8631	41.8631	41.8631	100	100	100	100	100	100	100	41.8631	100	100	73.4007	50.2245	66.4983	100	100	100	100	100	100	100	100	100	100	100	100
HaemophilusInfluenzaeR3021	100	100	100	100	100	100	100	100	100	100	100	100	100	100	100	100	100	30.7246	30.7246	30.7246	30.7246	30.7246	30.7246	30.7246	100	100	100	100	100	100	100	30.7246	100	100	63.5749	48.0193	56.3285	100	100	100	100	100	100	100	100	100	100	100	100
HaemophilusInfluenzaeRdKW20	100	100	100	93.831	93.831	100	100	100	100	100	85.256	93.831	93.831	100	93.831	93.831	93.831	43.7384	43.7384	43.7384	43.7384	49.9075	43.7384	43.7384	100	100	100	100	100	93.831	100	43.7384	100	100	52.4368	43.7384	43.7384	100	100	100	100	100	100	100	100	100	100	100	100
HaemophilusParasuisSH0165	100	100	100	100	100	100	100	100	100	100	100	100	100	100	100	100	100	41.7368	41.7368	41.7368	41.7368	41.7368	41.7368	41.7368	100	100	100	100	100	100	100	41.7368	100	100	92.6316	74.4737	83.4211	100	100	100	100	100	100	100	100	100	100	100	100
HaemophilusSomnus129PT	100	100	100	100	100	100	100	100	100	100	100	100	100	100	100	100	100	43.3277	43.3277	43.3277	43.3277	43.3277	43.3277	43.3277	100	100	100	100	100	100	100	43.3277	100	100	75.4685	69.1085	92.7314	100	100	100	100	100	100	100	100	100	100	100	100
HaemophilusSomnus2336	100	100	100	100	100	100	100	100	100	100	100	100	100	100	100	100	100	40.8909	40.8909	40.8909	40.8909	40.8909	40.8909	40.8909	100	100	100	100	100	100	100	40.8909	100	100	100	91.4915	100	100	100	100	100	100	100	100	100	100	100	100	100
HahellaChejuensisKCTC2396	100	100	100	100	100	100	100	100	100	100	100	100	100	100	100	100	100	100	100	100	100	100	100	100	100	100	100	100	100	100	100	100	100	100	100	100	100	100	100	100	100	100	100	100	100	100	100	100	100
HaloarculaMarismortuiATCC43049	100	100	100	100	100	100	100	100	100	100	100	100	100	100	100	100	100	100	100	100	100	100	100	100	100	100	100	100	100	100	100	100	100	100	100	100	100	100	100	100	100	100	100	100	100	100	100	100	100
HalobacteriumSalinarumR1	100	100	100	100	100	100	100	100	100	100	100	100	100	100	100	100	100	100	100	100	100	100	100	100	100	100	100	100	100	100	100	100	100	100	100	100	100	100	100	100	100	100	100	100	100	100	100	100	100
HalobacteriumSpNRC1	100	100	100	100	100	100	100	100	100	100	100	100	100	100	100	100	100	100	100	100	100	100	100	100	100	100	100	100	100	100	100	100	100	100	100	100	100	100	100	100	100	100	100	100	100	100	100	100	100
HaloquadratumWalsbyiDSM16790	100	100	100	100	100	100	100	100	100	100	100	100	100	100	100	100	100	100	100	100	100	100	100	100	100	100	100	100	100	100	100	100	100	100	100	100	100	100	100	100	100	100	100	100	100	100	100	100	100
HalorhodospiraHalophilaSL1	100	100	100	100	100	100	100	100	100	100	100	100	100	100	100	100	100	100	100	100	100	100	100	100	100	100	100	100	100	94.2128	100	100	43.3617	100	100	100	100	100	100	100	100	100	100	100	100	100	100	100	100
HalorubrumLacusprofundiATCC49239	100	100	100	100	100	100	100	100	100	100	100	100	100	100	100	100	100	100	100	100	100	100	100	100	100	100	100	100	100	100	100	100	100	100	100	100	100	100	100	100	100	100	100	100	100	100	100	100	100
HalothermothrixOreniiH168	100	100	100	100	100	100	100	100	100	100	100	100	100	100	100	100	100	100	100	100	100	100	100	100	100	100	100	100	100	100	100	100	100	85.6767	100	100	100	100	100	100	100	100	100	100	100	100	100	100	100
HelicobacterAcinonychisSheeba	100	100	100	100	100	100	100	100	100	100	100	100	100	100	100	100	100	100	100	100	100	100	100	100	100	100	100	100	100	100	100	100	100	100	100	100	100	100	100	100	100	100	100	100	100	100	100	100	100
HelicobacterHepaticusATCC51449	100	100	100	100	100	100	100	100	100	100	100	100	100	100	100	100	100	100	100	100	100	100	100	100	100	100	100	100	100	100	100	100	100	100	100	100	100	100	100	100	100	100	100	100	100	100	100	100	100
HelicobacterPylori26695	100	100	100	100	100	100	100	100	100	100	100	100	100	100	100	100	100	100	100	100	100	100	100	100	100	100	100	100	100	100	100	100	100	100	100	100	100	100	100	100	100	100	100	100	100	100	100	100	100
HelicobacterPyloriG27	100	100	100	100	100	100	100	100	100	100	100	100	100	100	100	100	100	100	100	100	100	100	100	100	100	100	100	100	100	100	100	100	100	100	100	100	100	100	100	100	100	100	100	100	100	100	100	100	100
HelicobacterPyloriHPAG1	100	100	100	100	100	100	100	100	100	100	100	100	100	100	100	100	100	100	100	100	100	100	100	100	100	100	100	100	100	100	100	100	100	100	100	100	100	100	100	100	100	100	100	100	100	100	100	100	100
HelicobacterPyloriJ99	100	100	100	100	100	100	100	100	100	100	100	100	100	100	100	100	100	100	100	100	100	100	100	100	100	100	100	100	100	100	100	100	100	100	100	100	100	100	100	100	100	100	100	100	100	100	100	100	100
HelicobacterPyloriP12	100	100	100	100	100	100	100	100	100	100	100	100	100	100	100	100	100	100	100	100	100	100	100	100	100	100	100	100	100	100	100	100	100	100	100	100	100	100	100	100	100	100	100	100	100	100	100	100	100
HelicobacterPyloriShi470	100	100	100	100	100	100	100	100	100	100	100	100	100	100	100	100	100	100	100	100	100	100	100	100	100	100	100	100	100	100	100	100	100	100	100	100	100	100	100	100	100	100	100	100	100	100	100	100	100
HeliobacteriumModesticaldumIce1	100	100	100	100	100	100	100	100	100	100	100	100	100	100	100	100	100	100	100	100	100	100	100	100	100	100	100	100	100	100	100	100	100	100	100	100	100	100	100	100	100	100	100	100	100	100	100	100	100
HerminiimonasArsenicoxydans	100	100	100	100	100	100	100	100	39.7674	39.7674	100	100	100	100	100	100	100	100	100	100	100	100	100	100	100	100	100	100	100	100	100	100	100	100	100	100	100	100	100	100	100	100	100	100	100	100	100	100	100
HerpetosiphonAurantiacusATCC23779	100	100	100	100	100	100	100	100	100	100	100	100	100	100	100	100	100	100	100	100	100	100	100	100	100	100	100	100	100	100	100	100	100	100	100	100	100	100	100	100	100	100	100	100	100	100	100	100	100
HomoSapiens	100	100	100	100	100	100	100	100	100	100	100	100	100	100	100	100	100	100	100	100	100	100	100	100	100	100	100	100	100	100	100	100	100	100	100	100	100	100	100	100	100	100	100	100	100	100	100	100	100
HydrogenivirgaSp1285R11	100	100	100	100	100	100	100	100	100	100	100	100	100	100	100	100	100	100	100	100	100	100	100	100	100	100	100	100	100	100	100	100	100	100	100	100	100	100	100	100	100	100	100	100	100	100	100	100	100
HydrogenobaculumSpY04AAS1	100	100	100	100	100	100	100	100	100	100	100	100	100	100	100	100	100	100	100	100	100	100	100	100	100	100	100	100	100	100	100	100	100	100	100	100	100	100	100	100	100	100	100	100	100	100	100	100	100
hydrogenoformansZ-2901	100	100	100	100	100	100	100	100	100	100	100	100	100	100	100	100	100	100	100	100	100	100	100	100	100	100	100	100	100	100	100	100	100	90.9871	100	100	100	100	100	100	100	100	100	100	100	100	100	100	100
HyperthermusDSM5456	100	100	100	100	100	100	100	100	100	100	100	100	100	100	100	100	100	100	100	100	100	100	100	100	90.8039	100	100	100	100	100	100	100	100	100	100	100	100	100	100	100	100	100	100	100	100	100	100	100	100
HyphomonasNeptuniumATCC15444	100	100	100	100	100	100	100	100	100	100	100	100	100	100	100	100	100	100	100	100	100	100	100	100	100	100	100	100	100	100	100	100	100	100	100	100	100	100	100	100	100	100	100	100	100	100	100	100	100
IdiomarinaBalticaOS145	100	100	100	100	100	100	100	100	100	100	100	100	100	100	100	100	100	100	100	100	100	100	46.5153	46.5153	100	100	100	100	100	100	100	87.0171	100	100	46.5153	46.5153	46.5153	100	100	100	100	100	100	100	100	100	100	100	100
IdiomarinaLoihiensisL2TR	100	100	100	100	100	100	100	100	100	100	100	100	100	100	100	100	100	100	100	100	100	100	47.0178	47.0178	100	100	100	100	100	100	100	61.6964	100	100	47.0178	47.0178	47.0178	100	100	100	100	100	100	100	100	100	100	100	100
IgnicoccusHospitalisKIN4I	100	100	100	100	100	100	100	100	100	100	100	100	100	100	100	100	100	100	100	100	100	100	100	100	100	100	100	100	100	100	100	100	100	100	100	100	100	100	100	100	100	100	100	100	100	100	100	100	100
israelensisATCC35646	100	100	100	100	100	100	100	100	100	100	100	100	100	100	100	100	100	100	100	100	100	100	100	100	100	100	100	100	100	100	100	100	100	100	100	100	100	100	100	100	100	100	100	100	100	100	100	100	100
JanibacterSpHTCC2649	100	100	100	100	100	100	100	100	100	100	100	100	100	100	100	100	100	100	100	100	100	100	100	100	100	100	100	100	100	100	100	100	100	100	100	100	100	100	100	100	100	100	100	100	100	100	100	100	100
JannaschiaSpCCS1	100	100	100	100	100	100	100	100	100	100	100	100	100	100	100	100	100	100	100	100	100	100	100	100	100	100	100	100	100	100	100	100	100	100	93.7589	100	100	100	100	100	100	100	100	100	100	100	100	100	100
JanthinobacteriumSpMarseille	100	100	100	100	100	100	100	100	70.0932	69.1338	100	100	100	100	100	100	100	100	100	100	100	100	100	100	100	100	100	100	100	100	100	100	100	100	100	100	100	100	100	100	100	100	100	100	100	100	100	100	100
KineococcusRadiotoleransSRS30	100	100	100	100	100	100	100	100	100	100	100	100	100	100	100	100	100	100	100	100	100	100	100	100	100	100	100	100	100	100	100	100	100	100	100	100	100	100	100	100	100	100	100	100	100	100	100	100	100
KlebsiellaPneumoniae342	100	100	100	100	100	100	100	100	100	100	100	100	100	100	100	100	100	100	100	100	100	100	90.8681	100	100	100	100	100	100	100	100	100	100	100	100	100	100	100	100	100	100	100	100	100	100	100	100	100	100
KlebsiellaPneumoniaeNTUHK2044	100	100	100	100	100	100	100	100	100	100	100	100	100	100	100	100	100	100	100	100	100	100	76.2719	76.2719	100	100	100	100	100	100	100	100	100	100	100	100	100	100	100	100	100	100	100	100	100	100	100	100	100
KlebsiellaPneumoniaeSubspPneumoniaeMGH78578	100	100	100	100	100	100	100	100	100	100	100	100	100	100	100	100	100	100	100	100	100	100	51.7235	68.6392	100	100	100	100	100	100	100	100	100	100	100	100	100	100	100	100	100	100	100	100	100	100	100	100	100
KluyveromycesLactis	100	100	100	100	100	100	100	100	100	100	100	100	100	100	100	100	100	100	100	100	100	100	100	100	100	100	100	100	100	100	100	100	100	100	100	100	100	100	100	100	100	100	100	100	100	100	100	100	100
KocuriaRhizophilaDC2201	100	100	100	100	100	100	100	100	100	100	100	100	100	100	100	100	100	100	100	100	100	100	100	100	100	100	100	100	100	100	100	100	100	100	100	100	100	100	100	100	100	100	100	100	100	100	100	100	100
konkukianStr97-27	100	100	100	100	100	100	100	100	100	100	100	100	100	100	100	100	100	100	100	100	100	100	100	100	100	100	100	100	100	100	100	100	100	100	100	100	100	100	100	100	100	100	100	100	100	100	100	100	90.4743
KosmotogaOleariaTBF1951	100	100	100	100	100	100	100	100	100	100	100	100	100	100	100	100	100	100	100	100	100	100	100	100	100	100	100	100	100	100	100	100	100	100	100	100	100	100	100	100	100	100	100	100	100	100	100	100	100
LactobacillusAcidophilusNCFM	100	100	100	100	100	100	100	100	100	100	100	100	100	100	100	100	100	100	100	100	100	100	100	100	100	100	100	100	100	100	100	100	100	100	100	100	100	100	100	100	100	100	100	100	100	100	100	100	100
LactobacillusBrevisATCC367	100	100	100	100	100	100	100	100	100	100	100	100	100	100	100	100	100	100	100	100	100	100	100	100	100	100	100	100	100	100	100	100	100	100	100	100	100	100	100	100	100	100	100	100	100	100	100	100	100
LactobacillusCaseiATCC334	100	100	100	100	100	100	100	100	100	100	100	100	100	100	100	100	100	100	100	100	100	100	100	100	100	100	100	100	100	100	100	100	100	100	100	100	100	100	100	100	100	100	100	100	100	100	100	100	100
LactobacillusCaseiBL23	100	100	100	100	100	100	100	100	100	100	100	100	100	100	100	100	100	100	100	100	100	100	100	100	100	100	100	100	100	100	100	100	100	100	100	100	100	100	100	100	100	100	100	100	100	100	100	100	100
LactobacillusFermentumIFO3956	100	100	100	100	100	100	100	100	100	100	100	100	100	100	100	100	100	100	100	100	100	100	100	100	100	100	100	100	100	100	100	100	100	100	100	100	100	100	100	100	100	100	100	100	100	100	100	100	100
LactobacillusGasseriATCC3332	100	100	100	100	100	100	100	100	100	100	100	100	100	100	100	100	100	100	100	100	100	100	100	100	100	100	100	100	100	100	100	100	100	100	100	100	100	100	100	100	100	100	100	100	100	100	100	100	100
LactobacillusHelveticusDPC4571	100	100	100	100	100	100	100	100	100	100	100	100	100	100	100	100	100	100	100	100	100	100	100	100	100	100	100	100	100	100	100	100	100	100	100	100	100	100	100	100	100	100	100	100	100	100	100	100	100
LactobacillusJohnsoniiNCC533	100	100	100	100	100	100	100	100	100	100	100	100	100	100	100	100	100	100	100	100	100	100	100	100	100	100	100	100	100	100	100	100	100	100	100	100	100	100	100	100	100	100	100	100	100	100	100	100	100
LactobacillusPlantarumWCFS1	100	100	100	100	100	100	100	100	100	100	100	100	100	100	100	100	100	100	100	100	100	100	100	100	100	100	100	100	100	100	100	100	100	100	100	100	100	100	100	100	100	100	100	100	100	100	100	100	100
LactobacillusReuteri100-23	100	100	100	100	100	100	100	100	100	100	100	100	100	100	100	100	100	100	100	100	100	100	100	100	100	100	100	100	100	100	100	100	100	100	100	100	100	100	100	100	100	100	100	100	100	100	100	100	100
LactobacillusReuteriDSM20016	100	100	100	100	100	100	100	100	100	100	100	100	100	100	100	100	100	100	100	100	100	100	100	100	100	100	100	100	100	100	100	100	100	100	100	100	100	100	100	100	100	100	100	100	100	100	100	100	100
LactobacillusReuteriF275	100	100	100	100	100	100	100	100	100	100	100	100	100	100	100	100	100	100	100	100	100	100	100	100	100	100	100	100	100	100	100	100	100	100	100	100	100	100	100	100	100	100	100	100	100	100	100	100	100
LactobacillusReuteriJCM1112	100	100	100	100	100	100	100	100	100	100	100	100	100	100	100	100	100	100	100	100	100	100	100	100	100	100	100	100	100	100	100	100	100	100	100	100	100	100	100	100	100	100	100	100	100	100	100	100	100
LactobacillusSakeiSubspSake23K	100	100	100	100	100	100	100	100	100	100	100	100	100	100	100	100	100	100	100	100	100	100	100	100	100	100	100	100	100	100	100	100	100	100	100	100	100	100	100	100	100	100	100	100	100	100	100	100	91.6292
LactobacillusSalivariusUCC118	100	100	100	100	100	100	100	100	100	100	100	100	100	100	100	100	100	100	100	100	100	100	100	100	100	100	100	100	100	100	100	100	100	100	100	100	100	100	100	100	100	100	100	100	100	100	100	100	100
LactococcusLactisCremorisMG1363	100	100	100	100	100	100	100	100	100	100	100	100	100	100	100	100	100	100	100	100	100	100	100	100	100	100	100	100	100	100	100	100	100	100	100	100	100	100	100	100	100	100	100	100	100	100	100	100	100
LactococcusLactisCremorisSK11	100	100	100	100	100	100	100	100	100	100	100	100	100	100	100	100	100	100	100	100	100	100	100	100	100	100	100	100	100	100	100	89.8471	100	100	100	100	100	100	100	100	100	100	100	100	100	100	100	100	89.8471
LactococcusLactisIl1403	100	100	100	100	100	100	100	100	100	100	100	100	100	100	100	100	100	100	100	100	100	100	100	100	100	100	100	100	100	100	100	100	100	100	100	100	100	100	100	100	100	100	100	100	100	100	100	100	100
LaribacterHongkongensisHLHK9	100	100	100	100	100	100	100	100	77.2837	84.626	100	100	100	100	100	100	100	100	100	100	100	100	100	100	100	100	100	100	100	100	100	100	100	100	100	100	100	100	100	100	100	100	100	100	100	100	100	100	100
LawsoniaIntracellularisPHE-MN1-00	100	100	100	100	100	100	100	100	100	100	100	100	100	100	100	100	100	100	100	100	100	100	100	100	100	100	100	100	100	100	100	100	100	100	100	100	100	100	100	100	100	100	100	100	100	100	100	100	100
LegionellaPneumophilaCorby	100	100	100	100	100	100	100	100	100	100	100	100	100	100	100	100	100	100	100	100	100	100	100	100	100	100	100	100	100	100	100	100	100	100	100	100	100	100	100	100	100	100	100	100	100	100	100	100	100
LegionellapneumophilaPhiladelphia1	100	100	100	100	100	100	100	100	100	100	100	100	100	100	100	100	100	100	100	100	100	100	100	100	100	100	100	100	100	100	100	100	95.1143	100	100	100	100	100	100	100	100	100	100	100	100	100	100	100	100
LegionellaPneumophilaStr_Lens	100	100	100	100	100	100	100	100	100	100	100	100	100	100	100	100	100	100	100	100	100	100	100	100	100	100	100	100	100	100	100	100	100	100	100	100	100	100	100	100	100	100	100	100	100	100	100	100	100
LegionellaPneumophilaStr_Paris	100	100	100	100	100	100	100	100	100	100	100	100	100	100	100	100	100	100	100	100	100	100	100	100	100	100	100	100	100	100	100	100	100	100	100	100	100	100	100	100	100	100	100	100	100	100	100	100	100
LeifsoniaXyliStrCTCB07	100	100	100	100	100	100	100	100	100	100	100	100	100	100	100	100	100	100	100	100	100	100	100	100	100	100	100	100	100	100	100	100	100	100	100	100	100	100	100	100	100	100	100	100	100	100	100	100	100
LeptospiraBiflexaSerovarPatocStrainPatoc1Ames	100	100	100	100	100	100	100	100	100	100	100	100	100	100	100	100	100	100	100	100	100	100	100	100	100	100	100	100	100	100	100	100	100	100	100	100	100	100	100	100	100	100	100	100	100	100	100	100	100
LeptospiraBiflexaSerovarPatocStrainPatoc1Paris	100	100	100	100	100	100	100	100	100	100	100	100	100	100	100	100	100	100	100	100	100	100	100	100	100	100	100	100	100	100	100	100	100	100	100	100	100	100	100	100	100	100	100	100	100	100	100	100	100
LeptospiraBorgpeterseniiJB197	100	100	100	100	100	100	100	100	100	100	100	100	100	100	100	100	100	100	100	100	100	100	100	100	100	100	100	100	100	100	100	100	100	100	100	100	100	100	100	100	100	100	100	100	100	100	100	100	100
LeptospiraBorgpeterseniiSerovarHardjoBovisL550	100	100	100	100	100	100	100	100	100	100	100	100	100	100	100	100	100	100	100	100	100	100	100	100	100	100	100	100	100	100	100	100	100	100	100	100	100	100	100	100	100	100	100	100	100	100	100	100	100
LeptospiraInterrogansFiocruzL1-130	100	100	100	100	100	100	100	100	100	100	100	100	100	100	100	100	100	100	100	100	100	100	100	100	100	100	100	100	100	100	100	100	100	100	100	100	100	100	100	100	100	100	100	100	100	100	100	100	100
LeptospiraInterrogansSerovarLai56601	100	100	100	100	100	100	100	100	100	100	100	100	100	100	100	100	100	100	100	100	100	100	100	100	100	100	100	100	100	100	100	100	100	100	100	100	100	100	100	100	100	100	100	100	100	100	100	100	100
LeptothrixCholodniiSP6	100	100	100	100	100	100	100	100	44.387	44.387	100	100	100	100	100	100	100	100	100	100	100	100	100	100	100	100	100	100	100	100	100	100	100	100	100	100	100	100	100	100	100	100	100	100	100	100	100	100	100
LeuconostocCitreumKM20	100	100	100	100	100	100	100	100	100	100	100	100	100	100	100	100	100	100	100	100	100	100	100	100	100	100	100	100	100	100	100	100	100	100	100	100	100	100	100	100	100	100	100	100	100	100	100	100	100
LeuconostocMesenteroidesATCC8293	100	100	100	100	100	100	100	100	100	100	100	100	100	100	100	100	100	100	100	100	100	100	100	100	100	100	100	100	100	100	100	100	100	100	100	100	100	100	100	100	100	100	100	100	100	100	100	100	100
ListeriaInnocuaClip11262	100	100	100	100	100	100	100	100	100	100	100	100	100	100	100	100	100	100	100	100	100	100	100	100	100	100	100	100	100	100	100	100	100	100	100	100	100	100	100	100	100	100	100	100	100	100	100	100	92.5237
ListeriaMonocytogenesClip81459	100	100	100	100	100	100	100	100	100	100	100	100	100	100	100	100	100	100	100	100	100	100	100	100	100	100	100	100	100	100	100	100	100	100	100	100	100	100	100	100	100	100	100	100	100	100	100	100	75.7565
ListeriaMonocytogenesEGDe	100	100	100	100	100	100	100	100	100	100	100	100	100	100	100	100	100	100	100	100	100	100	100	100	100	100	100	100	100	100	100	100	100	100	100	100	100	100	100	100	100	100	100	100	100	100	100	100	84.2672
ListeriaMonocytogenesHCC23	100	100	100	100	100	100	100	100	100	100	100	100	100	100	100	100	100	100	100	100	100	100	100	100	100	100	100	100	100	100	100	100	100	100	100	100	100	100	100	100	100	100	100	100	100	100	100	100	83.8971
LoktanellaVestfoldensisSKA53	100	100	100	100	100	100	100	100	100	100	100	100	100	100	100	100	100	100	100	100	100	100	100	100	100	57.2608	57.2608	64.9346	100	100	100	100	100	100	41.2595	100	100	100	100	100	100	100	100	100	100	100	100	100	100
Lyngbya8106	44.0318	100	100	100	100	100	100	100	100	100	100	100	100	100	100	100	100	100	100	100	100	100	100	100	100	100	100	100	100	100	100	100	100	100	100	100	100	100	44.0318	100	100	100	100	100	100	100	100	100	100
LysinibacillusSphaericusC341	100	100	100	100	100	100	100	100	100	100	100	100	100	100	100	100	100	100	100	100	100	100	100	100	100	100	100	100	100	100	100	100	100	100	100	100	100	100	100	100	100	100	100	100	100	100	100	100	100
MacrococcusCaseolyticusJCSC5402	100	100	100	100	100	100	100	100	100	100	100	100	100	100	100	100	100	100	100	100	100	100	100	100	100	100	100	100	100	100	100	100	100	100	100	100	100	100	100	100	100	100	100	100	100	100	100	100	62.9864
MagnetococcusSpMC-1	100	100	100	100	100	100	100	100	100	100	100	100	100	100	100	100	100	100	100	100	100	100	100	100	100	100	100	100	100	100	100	100	100	100	100	100	100	100	100	100	100	100	100	100	100	100	100	100	100
MagnetospirillumMagneticumAMB-1	100	100	100	100	100	100	100	100	100	100	100	100	100	100	100	100	100	100	100	100	100	100	100	100	100	100	100	100	100	100	100	100	100	100	100	100	100	100	100	100	100	100	100	100	100	100	100	100	100
MagnetospirillumMagnetotacticumMS-1	100	100	100	100	100	100	100	100	100	100	100	100	100	100	100	100	100	100	100	100	100	100	100	100	100	100	100	100	100	100	100	100	100	100	100	100	100	100	100	100	100	100	100	100	100	100	100	100	100
MannheimiaSucciniciproducensMBEL55E	100	100	100	100	100	100	100	100	100	100	100	100	100	100	100	100	100	45.7129	45.7129	45.7129	45.7129	45.7129	45.7129	45.7129	100	100	100	100	100	100	100	45.7129	100	100	94.6532	94.6532	94.6532	100	100	100	100	100	100	100	100	100	100	100	100
MaricaulisMarisMCS10	100	100	100	100	100	100	100	100	100	100	100	100	100	100	100	100	100	100	100	100	100	100	100	100	100	100	100	100	100	100	100	100	100	100	100	100	100	100	100	100	100	100	100	100	100	100	100	100	100
marineActinobacteriumPHSC20C1	100	100	100	100	100	100	100	100	100	100	100	100	100	100	100	100	100	100	100	100	100	100	100	100	100	100	100	100	100	100	100	100	100	100	100	100	100	100	100	100	100	100	100	100	100	100	100	100	100
marineGammaProteobacteriumHT2080	100	100	100	100	100	100	100	100	100	100	100	100	100	100	100	100	100	100	100	100	100	100	100	100	100	100	100	100	100	100	100	100	100	100	100	100	100	100	100	100	100	100	100	100	100	100	100	100	100
marineGammaProteobacteriumHT2143	100	100	100	100	100	100	100	100	100	100	100	100	100	100	100	100	100	100	100	100	100	100	100	100	100	100	100	100	100	100	100	100	100	100	100	100	100	100	100	100	100	100	100	100	100	100	100	100	100
MarinobacterAquaeoleiVT8	100	100	100	100	100	100	100	100	100	100	100	100	100	100	100	100	100	100	100	100	100	100	100	100	100	100	100	100	100	93.9725	100	100	100	100	100	100	100	100	100	100	100	100	100	100	100	100	100	100	100
MarinobacterSp_ELB17	100	100	100	100	100	100	100	100	100	100	100	100	100	100	100	100	100	100	100	100	100	100	100	100	100	100	100	100	100	100	100	100	100	100	100	100	100	100	100	100	100	100	100	100	100	100	100	100	100
MarinomonasSp_MED121	100	100	100	100	100	100	100	100	100	100	100	100	100	100	100	100	100	100	100	100	100	100	100	100	100	100	100	100	100	100	100	100	100	100	100	100	100	100	100	100	100	100	100	100	100	100	100	100	100
MarinomonasSp_MWYL1	100	100	100	100	100	100	100	100	100	100	100	100	100	100	100	100	100	100	100	100	100	100	100	100	100	100	100	100	100	100	100	100	100	100	100	100	100	100	100	100	100	100	100	100	100	100	100	100	100
MariprofundusFerrooxydansPV-1	100	100	100	100	100	100	100	100	100	100	100	100	100	100	100	100	100	100	100	100	100	100	100	100	100	100	100	100	100	100	100	100	100	100	100	100	100	100	100	100	100	100	100	100	100	100	100	100	100
MesoplasmaForumL1	100	95.045	100	100	100	100	100	100	100	100	100	100	100	100	100	100	100	100	100	100	100	100	100	100	100	100	100	100	100	100	100	100	100	100	100	100	100	100	100	100	100	100	100	100	100	100	100	100	95.045
MesorhizobiumLotiMAFF303099	100	100	100	100	100	100	100	100	100	100	100	100	100	100	100	100	100	100	100	100	100	100	100	100	100	39.2605	56.6825	72.3205	100	100	100	100	100	100	100	100	100	100	100	100	100	100	100	100	100	100	100	100	100
MesorhizobiumSpBNC1	100	100	100	100	100	100	100	100	100	100	100	100	100	100	100	100	100	100	100	100	100	100	100	100	100	42.4636	42.4636	42.4636	100	100	100	100	100	100	100	100	100	100	100	100	100	100	100	100	100	100	100	100	100
MetallosphaeraSedulaDSM5348	100	100	100	100	100	100	100	100	100	100	100	100	100	100	100	100	100	100	100	100	100	100	100	100	100	100	100	100	100	100	100	100	100	100	100	100	100	100	100	100	100	100	100	100	100	100	100	100	100
MethanobrevibacterSmithiiATCC35061	100	100	100	100	100	100	100	100	100	100	100	100	100	100	100	100	100	100	100	100	100	100	100	100	100	100	100	100	100	100	100	100	100	100	100	100	100	100	100	100	100	100	100	100	100	100	100	100	100
MethanocaldococcusJannaschiiDSM2661	100	100	100	100	100	100	100	100	100	100	100	100	100	100	100	100	100	100	100	100	100	100	100	100	100	100	100	100	100	100	100	100	100	100	100	100	100	100	100	100	100	100	100	100	100	100	100	100	100
MethanococcoidesBurtoniiDSM6242	100	100	100	100	100	100	100	100	100	100	100	100	100	100	100	100	100	100	100	100	100	100	100	100	100	100	100	100	100	100	100	100	100	100	100	100	100	100	100	100	100	100	100	100	100	100	100	100	100
MethanococcusAeolicusNankai-3	100	100	100	100	100	100	100	100	100	100	100	100	100	100	100	100	100	100	100	100	100	100	100	100	100	100	100	100	100	100	100	100	100	100	100	100	100	100	100	100	100	100	100	100	100	100	100	100	100
MethanococcusMaripaludisC5	100	100	100	100	100	100	100	100	100	100	100	100	100	100	100	100	100	100	100	100	100	100	100	100	100	100	100	100	100	100	100	100	100	100	100	100	100	100	100	100	100	100	100	100	100	100	100	100	100
MethanococcusMaripaludisC6	100	100	100	100	100	100	100	100	100	100	100	100	100	100	100	100	100	100	100	100	100	100	100	100	100	100	100	100	100	100	100	100	100	100	100	100	100	100	100	100	100	100	100	100	100	100	100	100	100
MethanococcusMaripaludisC7	100	100	100	100	100	100	100	100	100	100	100	100	100	100	100	100	100	100	100	100	100	100	100	100	100	100	100	100	100	100	100	100	100	100	100	100	100	100	100	100	100	100	100	100	100	100	100	100	100
MethanococcusMaripaludisS2	100	100	100	100	100	100	100	100	100	100	100	100	100	100	100	100	100	100	100	100	100	100	100	100	100	100	100	100	100	100	100	100	100	100	100	100	100	100	100	100	100	100	100	100	100	100	100	100	100
MethanococcusVannieliiSB	100	100	100	100	100	100	100	100	100	100	100	100	100	100	100	100	100	100	100	100	100	100	100	100	100	100	100	100	100	100	100	100	100	100	100	100	100	100	100	100	100	100	100	100	100	100	100	100	100
MethanocorpusculumlabreanumZ	100	100	100	100	100	100	100	100	100	100	100	100	100	100	100	100	100	100	100	100	100	100	100	100	100	100	100	100	100	100	100	100	100	100	100	100	100	100	100	100	100	100	100	100	100	100	100	100	100
MethanoculleusMarisnigriJR1	100	100	100	100	100	100	100	100	100	100	100	100	100	100	100	100	100	100	100	100	100	100	100	100	100	100	100	100	100	100	100	100	100	100	100	100	100	100	100	100	100	100	100	100	100	100	100	100	100
MethanopyrusKandleriAV19	100	100	100	100	100	100	100	100	100	100	100	100	100	100	100	100	100	100	100	100	100	100	100	100	100	100	100	100	100	100	100	100	100	100	100	100	100	100	100	100	100	100	100	100	100	100	100	100	100
MethanosaetaThermophilaPT	100	100	100	100	100	100	100	100	100	100	100	100	100	100	100	100	100	100	100	100	100	100	100	100	100	100	100	100	100	100	100	100	100	100	100	100	100	100	100	100	100	100	100	100	100	100	100	100	100
MethanosarcinaAcetivoransC2A	100	100	100	100	100	100	100	100	100	100	100	100	100	100	100	100	100	100	100	100	100	100	100	100	100	100	100	100	100	100	100	100	100	100	100	100	100	100	100	100	100	100	100	100	100	100	100	100	100
MethanosarcinaBarkeriStrFusaro	100	100	100	100	100	100	100	100	100	100	100	100	100	100	100	100	100	100	100	100	100	100	100	100	100	100	100	100	100	100	100	100	100	100	100	100	100	100	100	100	100	100	100	100	100	100	100	100	100
MethanosarcinaMazeiGo1	100	100	100	100	100	100	100	100	100	100	100	100	100	100	100	100	100	100	100	100	100	100	100	100	100	100	100	100	100	100	100	100	100	100	100	100	100	100	100	100	100	100	100	100	100	100	100	100	100
MethanosphaeraStadtmanaeDSM3091	100	100	100	100	100	100	100	100	100	100	100	100	100	100	100	100	100	100	100	100	100	100	100	100	100	100	100	100	100	100	100	100	100	100	100	100	100	100	100	100	100	100	100	100	100	100	100	100	100
MethanospirillumHungateiJF1	100	100	100	100	100	100	100	100	100	100	100	100	100	100	100	100	100	100	100	100	100	100	100	100	100	100	100	100	100	100	100	100	100	100	100	100	100	100	100	100	100	100	100	100	100	100	100	100	100
MethanothermobacterThermautotrophicusStrDeltaH	100	100	100	100	100	100	100	100	100	100	100	100	100	100	100	100	100	100	100	100	100	100	100	100	100	100	100	100	100	100	100	100	100	100	100	100	100	100	100	100	100	100	100	100	100	100	100	100	100
MethylacidiphilumInfernorumV4	100	100	100	100	100	100	100	100	100	100	100	100	100	100	100	100	100	100	100	100	100	100	100	100	100	100	100	100	100	100	100	100	100	100	100	100	100	100	100	100	100	100	100	100	100	100	100	100	100
MethylibiumPetroleiphilumPM1	100	100	100	100	100	100	100	100	38.5095	38.5095	100	100	100	100	100	100	100	100	100	100	100	100	100	100	100	100	100	100	100	100	100	100	100	100	100	100	100	100	100	100	100	100	100	100	100	100	100	100	100
MethylobacillusFlagellatusKT	100	100	100	100	100	100	100	100	61.2305	85.3966	100	100	100	100	100	100	100	100	100	100	100	100	100	100	100	100	100	100	100	100	100	100	100	100	100	100	100	100	100	100	100	100	100	100	100	100	100	100	100
MethylobacteriumChloromethanicumCM4	100	100	100	100	100	100	100	100	100	100	100	100	100	100	100	100	100	100	100	100	100	100	100	100	100	100	100	100	100	100	100	100	100	100	100	100	100	100	100	100	100	100	100	100	100	100	100	100	100
MethylobacteriumExtorquensPA1	100	100	100	100	100	100	100	100	100	100	100	100	100	100	100	100	100	100	100	100	100	100	100	100	100	91.2723	100	100	100	100	100	100	100	100	100	100	100	100	100	100	100	100	100	100	100	100	100	100	100
MethylobacteriumNodulansORS2060	100	100	100	100	100	100	100	100	100	100	100	100	100	100	100	100	100	100	100	100	100	100	100	100	100	100	100	100	100	100	100	100	100	100	100	100	100	100	100	100	100	100	100	100	100	100	100	100	100
MethylobacteriumRadiotoleransJCM2831	100	100	100	100	100	100	100	100	100	100	100	100	100	100	100	100	100	100	100	100	100	100	100	100	100	100	100	100	100	100	100	100	100	100	100	100	100	100	100	100	100	100	100	100	100	100	100	100	100
MethylobacteriumSp446	100	100	100	100	100	100	100	100	100	100	100	100	100	100	100	100	100	100	100	100	100	100	100	100	100	100	100	100	100	100	100	100	100	100	100	100	100	100	100	100	100	100	100	100	100	100	100	100	100
MethylobacteriuPpopuliBJ001	100	100	100	100	100	100	100	100	100	100	100	100	100	100	100	100	100	100	100	100	100	100	100	100	100	100	100	100	100	100	100	100	100	100	100	100	100	100	100	100	100	100	100	100	100	100	100	100	100
MethylocellaSilvestrisBL2	100	100	100	100	100	100	100	100	100	100	100	100	100	100	100	100	100	100	100	100	100	100	100	100	100	65.4605	91.2829	75.1096	100	100	100	100	100	100	100	100	100	100	100	100	100	100	100	100	100	100	100	100	100
MethylococcusCapsulatusStrBath	100	100	100	100	100	100	100	100	100	100	100	100	100	100	100	100	100	100	100	100	100	100	100	100	100	100	100	100	100	100	100	100	93.2517	100	100	100	100	100	100	100	100	100	100	100	100	100	100	100	100
MethylophilalesBacteriumHTCC2181	100	100	100	74.6315	74.6315	100	100	100	43.2894	43.2894	77.4244	85.8029	77.4244	100	77.4244	85.8029	68.7355	93.2506	93.2506	93.2506	93.2506	93.2506	58.7277	67.4166	100	100	100	100	100	43.2894	100	73.9333	50.3491	100	43.2894	84.872	100	100	100	100	100	100	100	100	100	100	100	100	100
MicrocystisAeruginosaNIES843	35.8462	100	100	100	100	100	100	100	100	100	100	100	100	100	100	100	100	100	100	100	100	100	100	100	100	100	100	100	100	100	100	100	100	100	100	100	100	100	35.8462	100	100	100	100	100	100	100	100	100	100
MicroscillaMarinaATCC23134	100	100	100	100	100	100	100	100	100	100	100	100	100	100	100	100	100	100	100	100	100	100	100	100	100	100	100	100	100	100	100	100	100	100	100	100	100	100	100	100	100	100	100	100	100	100	100	100	100
monocytogenes1-2aF6854	100	100	100	100	100	100	100	100	100	100	100	100	100	100	100	100	100	100	100	100	100	100	100	100	100	100	100	100	100	100	100	100	100	100	100	100	100	100	100	100	100	100	100	100	100	100	100	100	93.1168
monocytogenes4bF2365	100	100	100	100	100	100	100	100	100	100	100	100	100	100	100	100	100	100	100	100	100	100	100	100	100	100	100	100	100	100	100	100	100	100	100	100	100	100	100	100	100	100	100	100	100	100	100	100	75.278
monocytogenes4bH7858	100	100	100	100	100	100	100	100	100	100	100	100	100	100	100	100	100	100	100	100	100	100	100	100	100	100	100	100	100	100	100	100	100	100	100	100	100	100	100	100	100	100	100	100	100	100	100	100	91.1453
MonodelphisDomestica	100	100	100	100	100	100	100	100	100	100	100	100	100	100	100	100	100	100	100	100	100	100	100	100	100	100	100	100	100	100	100	100	100	100	100	100	100	100	100	100	100	100	100	100	100	100	100	100	100
MoorellaThermoaceticaATCC39073	100	100	100	100	100	100	100	100	100	100	100	100	100	100	100	100	100	100	100	100	100	100	100	100	100	100	100	100	100	100	100	100	100	82.9611	100	100	100	100	100	100	100	100	100	100	100	100	100	100	100
MusMusculus	100	100	100	100	100	100	100	100	100	100	100	100	100	100	100	100	100	100	100	100	100	100	100	100	100	100	100	100	100	100	100	100	100	100	100	100	100	100	100	100	100	100	100	100	100	100	100	100	100
MycobacteriumAbscessus	100	100	100	100	100	100	100	100	100	100	100	100	100	100	100	100	100	100	100	100	100	100	100	100	100	100	100	100	100	100	100	100	100	100	100	100	100	100	100	100	100	100	100	100	100	100	100	100	100
MycobacteriumAvium104	100	100	100	100	100	100	100	100	100	100	100	100	100	100	100	100	100	100	100	100	100	100	100	100	100	100	100	100	100	100	100	100	100	100	100	100	100	100	100	100	100	100	100	100	100	100	100	100	100
MycobacteriumBovisAF2122-97	100	100	100	100	100	100	100	100	100	100	100	100	100	100	100	100	100	100	100	100	100	100	100	100	100	100	100	100	100	100	100	100	100	100	100	100	100	100	100	100	100	100	100	100	100	100	100	100	100
MycobacteriumBovisBCGStrTokyo172	100	100	100	100	100	100	100	100	100	100	100	100	100	100	100	100	100	100	100	100	100	100	100	100	100	100	100	100	100	100	100	100	100	100	100	100	100	100	100	100	100	100	100	100	100	100	100	100	100
MycobacteriumGilvumPYR-GCK	100	100	100	100	100	100	100	100	100	100	100	100	100	100	100	100	100	100	100	100	100	100	100	100	100	100	100	100	100	100	100	100	100	100	100	100	100	100	100	100	100	100	100	100	100	100	100	100	100
MycobacteriumLepraeBr4923	100	100	100	100	100	100	100	92.6798	100	100	100	100	100	100	100	100	100	100	100	100	100	100	100	100	100	100	100	100	100	100	100	100	100	100	100	100	100	100	100	100	100	100	100	100	100	100	100	100	100
MycobacteriumLepraeTN	100	100	100	100	100	100	100	92.6845	100	100	100	100	100	100	100	100	100	100	100	100	100	100	100	100	100	100	100	100	100	100	100	100	100	100	100	100	100	100	100	100	100	100	100	100	100	100	100	100	100
MycobacteriumMarinumM	100	100	100	100	100	100	100	100	100	100	100	100	100	100	100	100	100	100	100	100	100	100	100	100	100	100	100	100	100	100	100	100	100	100	100	100	100	100	100	100	100	100	100	100	100	100	100	100	100
MycobacteriumSpJLS	100	100	100	100	100	100	100	100	100	100	100	100	100	100	100	100	100	100	100	100	100	100	100	100	100	100	100	100	100	100	100	100	100	100	100	100	100	100	100	100	100	100	100	100	100	100	100	100	100
MycobacteriumSpKMS	100	100	100	100	100	100	100	100	100	100	100	100	100	100	100	100	100	100	100	100	100	100	100	100	100	100	100	100	100	100	100	100	100	100	100	100	100	100	100	100	100	100	100	100	100	100	100	100	100
MycobacteriumSpMCS	100	100	100	100	100	100	100	100	100	100	100	100	100	100	100	100	100	100	100	100	100	100	100	100	100	100	100	100	100	100	100	100	100	100	100	100	100	100	100	100	100	100	100	100	100	100	100	100	100
MycobacteriumTuberculosisC	100	100	100	100	100	100	100	100	100	100	100	100	100	100	100	100	100	100	100	100	100	100	100	100	100	100	100	100	100	100	100	100	100	100	100	100	100	100	100	100	100	100	100	100	100	100	100	100	100
MycobacteriumTuberculosisF11	100	100	100	100	100	100	100	100	100	100	100	100	100	100	100	100	100	100	100	100	100	100	100	100	100	100	100	100	100	100	100	100	100	100	100	100	100	100	100	100	100	100	100	100	100	100	100	100	100
MycobacteriumTuberculosisH37Ra	100	100	100	100	100	100	100	100	100	100	100	100	100	100	100	100	100	100	100	100	100	100	100	100	100	100	100	100	100	100	100	100	100	100	100	100	100	100	100	100	100	100	100	100	100	100	100	100	100
MycobacteriumTuberculosisH37R	100	100	100	100	100	100	100	100	100	100	100	100	100	100	100	100	100	100	100	100	100	100	100	100	100	100	100	100	100	100	100	100	100	100	100	100	100	100	100	100	100	100	100	100	100	100	100	100	100
MycobacteriumUlceransAgy99	100	100	100	100	100	100	100	100	100	100	100	100	100	100	100	100	100	100	100	100	100	100	100	100	100	100	100	100	100	100	100	100	100	100	100	100	100	100	100	100	100	100	100	100	100	100	100	100	100
MycobacteriumVanbaaleniiPYR1	100	100	100	100	100	100	100	100	100	100	100	100	100	100	100	100	100	100	100	100	100	100	100	100	100	100	100	100	100	100	100	100	100	100	100	100	100	100	100	100	100	100	100	100	100	100	100	100	100
MycoplasmaAgalactiaePG2	100	100	100	100	100	100	100	100	100	100	100	100	100	100	100	100	100	100	100	100	100	100	100	100	100	100	100	100	100	100	100	100	100	100	100	100	100	100	100	100	100	100	100	100	100	100	100	100	100
MycoplasmaArthritidis158L31	100	84.2715	100	100	100	100	100	100	100	100	100	100	100	100	100	100	100	100	100	100	100	100	100	100	100	100	100	100	100	100	100	100	100	100	100	100	100	100	100	100	100	100	100	100	100	100	100	100	93.0464
MycoplasmaCapricolumATCC27343	100	94.9174	100	94.9174	94.9174	94.9174	94.9174	100	100	100	100	100	100	100	100	100	100	100	100	100	100	94.9174	100	100	100	100	100	100	100	100	100	100	100	94.9174	100	100	100	100	100	94.9174	100	94.9174	100	100	100	100	100	100	94.9174
MycoplasmaGallisepticumR	100	100	100	100	100	100	100	100	100	100	100	100	100	100	100	100	100	100	100	100	100	100	100	100	100	100	100	100	100	100	100	100	100	100	100	100	100	100	100	100	100	100	100	100	100	100	100	100	94.5682
MycoplasmaGenitaliumG37	100	100	100	100	100	100	100	100	100	100	100	100	100	100	100	100	100	100	100	100	100	94.0043	100	100	100	94.0043	94.0043	100	100	100	100	94.0043	100	94.0043	100	100	100	100	100	95.9315	100	100	100	100	100	100	100	100	100
MycoplasmaGenitaliumG37syn	100	100	100	100	100	100	100	100	100	100	100	100	100	100	100	100	100	100	100	100	100	94.0678	100	100	100	94.0678	94.0678	100	100	100	100	94.0678	100	94.0678	100	100	100	100	100	100	100	100	100	100	100	100	100	100	100
MycoplasmaHyopneumoniae232	100	100	100	100	100	100	100	100	100	100	100	100	100	100	100	100	100	100	100	100	100	100	100	100	100	100	100	100	100	100	100	100	100	100	100	100	100	100	100	100	100	100	100	100	100	100	100	100	100
MycoplasmaHyopneumoniae7448	100	100	100	100	100	100	100	100	100	100	100	100	100	100	100	100	100	100	100	100	100	100	100	100	100	100	100	100	100	100	100	100	100	100	100	100	100	100	100	95.0617	100	100	100	100	100	100	100	100	95.0617
MycoplasmaHyopneumoniaeJ	100	100	100	100	100	100	100	100	100	100	100	100	100	100	100	100	100	100	100	100	100	100	100	100	100	100	100	100	100	100	100	100	100	100	100	100	100	100	100	100	100	100	100	100	100	100	100	100	100
MycoplasmaMobile163K	100	85.3698	100	100	100	100	100	100	100	100	100	100	100	100	100	100	100	100	100	100	100	100	100	100	100	100	100	100	100	100	100	100	100	94.0514	100	100	100	100	100	100	100	100	100	100	100	100	100	100	94.0514
MycoplasmaMycoidesPG1	100	100	100	100	100	100	100	100	100	100	100	100	100	100	100	100	100	100	100	100	100	100	100	100	100	100	100	100	100	100	100	100	100	100	100	100	100	100	100	100	100	100	100	100	100	100	100	100	100
MycoplasmaPenetransHF-2	100	100	100	100	100	100	100	100	100	100	100	100	100	100	100	100	100	100	100	100	100	100	100	100	100	100	100	100	100	100	100	100	100	100	100	100	100	100	100	100	100	100	100	100	100	100	100	100	100
MycoplasmaPneumoniaeM129	100	100	100	100	100	100	100	100	100	100	100	100	100	100	100	100	100	100	100	100	100	100	100	100	100	100	100	100	100	100	100	100	100	100	100	100	100	100	100	100	100	100	100	100	100	100	100	100	100
MycoplasmaPulmonisUAB-CTIP	100	100	100	100	100	100	100	100	100	100	100	100	100	100	100	100	100	100	100	100	100	100	100	100	100	100	100	100	100	100	100	100	100	100	100	100	100	100	100	100	100	100	100	100	100	100	100	100	100
MycoplasmaSynoviae53	100	100	100	100	100	100	100	100	100	100	100	100	100	100	100	100	100	100	100	100	100	100	100	100	100	100	100	100	100	100	100	100	100	100	100	100	100	100	100	100	100	100	100	100	100	100	100	100	100
MyxococcusXanthusDK1622	100	100	100	100	100	100	100	100	100	100	100	100	100	100	100	100	100	100	100	100	100	100	100	100	100	100	100	100	100	100	100	100	100	100	100	100	100	100	100	100	100	100	100	100	100	100	100	100	100
NanoarchaeumEquitansKin4M	100	100	100	100	100	100	100	100	100	100	100	100	100	100	100	100	100	100	100	100	100	100	100	100	100	100	100	100	100	100	100	100	100	100	100	100	100	100	100	100	100	100	100	100	100	100	100	100	100
NatranaerobiusThermophilusJWNMWNLF	100	100	100	100	100	100	100	100	100	100	100	100	100	100	100	100	100	100	100	100	100	100	100	100	100	100	100	100	100	100	100	100	100	100	100	100	100	100	100	100	100	100	100	100	100	100	100	100	100
NatronomonasPharaonisDSM2160	100	100	100	100	100	100	100	100	100	100	100	100	100	100	100	100	100	100	100	100	100	100	100	100	100	100	100	100	100	100	100	100	100	100	100	100	100	100	100	100	100	100	100	100	100	100	100	100	100
NautiliaProfundicolaAmH	100	100	100	100	100	100	100	100	100	100	100	100	100	100	100	100	100	100	100	100	100	100	100	100	100	100	100	100	100	100	100	100	100	100	100	100	100	100	100	100	100	100	100	100	100	100	100	100	100
NeisseriaGonorrhoeaeFA1090	100	100	100	100	100	100	100	100	56.5908	56.5908	92.271	92.271	92.271	92.271	92.271	100	92.271	100	100	100	100	100	73.5839	80.307	100	100	100	100	100	100	100	92.271	92.271	100	92.271	100	100	100	100	100	100	100	100	100	100	100	100	100	100
NeisseriaGonorrhoeaeNCCP11945	100	100	100	100	100	100	100	100	100	93.5023	100	100	100	100	100	100	100	100	100	100	100	100	100	100	100	100	100	100	100	100	100	100	100	100	100	100	100	100	100	100	100	100	100	100	100	100	100	100	100
NeisseriaMeningitidis053442	100	100	100	100	100	100	100	100	58.6554	58.6554	91.6887	100	91.6887	100	100	100	89.5712	100	100	100	100	100	74.378	74.378	100	100	100	100	100	92.7475	100	92.7475	92.7475	100	100	100	100	100	100	100	100	100	100	100	100	100	100	100	100
NeisseriaMeningitidisFAM18	100	100	100	100	100	100	100	100	69.3844	69.3844	100	92.2786	100	100	100	100	100	100	100	100	100	100	77.0518	84.6112	100	100	100	100	100	92.2786	100	100	100	100	100	100	100	100	100	100	100	100	100	100	100	100	100	100	100
NeisseriaMeningitidisMC58	100	100	100	100	100	100	100	100	75.3354	75.3354	92.4149	100	100	100	100	100	92.4149	100	100	89.3705	89.3705	100	67.7503	83.0753	100	100	100	100	100	100	100	100	100	100	100	100	100	100	100	100	100	100	100	100	100	100	100	100	100
NeisseriaMeningitidisZ2491	100	100	100	100	100	100	100	100	68.0272	68.0272	92.4123	100	100	100	100	100	92.4123	100	100	100	100	100	82.5746	74.8823	100	100	100	100	100	100	100	100	100	100	100	100	100	100	100	100	100	100	100	100	100	100	100	100	100
NeorickettsiaSennetsuMiyayama	100	100	100	100	100	100	100	100	100	100	100	100	100	100	100	100	100	100	100	100	100	100	100	100	100	91.276	91.276	100	100	100	100	100	100	100	93.4896	100	100	100	100	100	100	100	100	100	41.5365	41.5365	41.5365	100	100
NitratiruptorSpSB1552	100	100	100	100	100	100	100	100	100	100	100	100	100	100	100	100	100	100	100	100	100	100	100	100	100	100	100	100	100	100	100	100	100	100	100	100	100	100	100	100	100	100	100	100	100	100	100	100	100
NitrobacterHamburgensisX14	100	100	100	100	100	100	100	100	100	100	100	100	100	100	100	100	100	100	100	100	100	100	100	100	100	100	100	100	100	100	100	100	100	100	100	100	100	100	100	100	100	100	100	100	100	100	100	100	100
NitrobacterSpNb-311A	100	100	100	100	100	100	100	100	100	100	100	100	100	100	100	100	100	100	100	100	100	100	100	100	100	92.9992	92.9992	84.0626	100	100	100	100	100	100	100	100	100	100	100	100	100	100	100	100	100	100	100	100	100
NitrobacterWinogradskyiNb-255	100	100	100	100	100	100	100	100	100	100	100	100	100	100	100	100	100	100	100	100	100	100	100	100	100	38.7628	50.6088	38.7628	100	100	100	100	100	100	100	100	100	100	100	100	100	100	100	100	100	100	100	100	100
NitrococcusMobilisNb-231	100	100	100	100	100	100	100	100	100	100	100	100	100	100	100	100	100	100	100	100	100	100	100	100	100	100	100	100	100	100	100	100	87.907	100	100	100	100	100	100	100	100	100	100	100	100	100	100	100	100
NitrosococcusOceaniATCC19707	100	100	100	100	100	100	100	100	100	100	100	100	100	100	100	100	100	100	100	100	100	100	100	100	100	100	100	100	100	100	100	100	92.7565	100	100	100	100	100	100	100	100	100	100	100	100	100	100	100	100
NitrosomonasEuropaeaATCC19718	100	100	100	100	100	100	100	100	92.8718	100	100	100	100	100	100	100	100	100	100	100	100	100	100	100	100	100	100	100	100	100	100	100	93.6911	100	100	100	100	100	100	100	100	100	100	100	100	100	100	100	100
NitrosomonasEutrophaC91	100	100	100	100	100	100	100	100	81.0096	69.391	100	100	100	100	100	100	100	100	100	100	100	100	100	100	100	100	100	100	100	100	100	100	93.4295	100	100	100	100	100	100	100	100	100	100	100	100	100	100	100	100
NitrosopumilusMaritimusSCM1	100	100	100	100	100	100	100	100	100	100	100	100	100	100	100	100	100	100	100	100	100	100	100	100	100	100	100	100	100	100	100	100	100	100	100	100	100	100	100	100	100	100	100	100	100	100	100	100	100
NitrosospiraMultiformisATCC25196	100	100	100	100	100	100	100	100	100	92.6114	100	100	100	100	100	100	100	100	100	100	100	100	100	100	100	100	100	100	100	100	100	100	100	100	100	100	100	100	100	100	100	100	100	100	100	100	100	100	100
NocardiaFarcinicaIFM10152	100	100	100	100	100	100	100	100	100	100	100	100	100	100	100	100	100	100	100	100	100	100	100	100	100	100	100	100	100	100	100	100	100	100	100	100	100	100	100	100	100	100	100	100	100	100	100	100	100
NocardioidesSpJS614	100	100	100	100	100	100	100	100	100	100	100	100	100	100	100	100	100	100	100	100	100	100	100	100	100	100	100	100	100	100	100	100	100	100	100	100	100	100	100	100	100	100	100	100	100	100	100	100	100
NodulariaSpumigena9414	40.8182	100	100	100	100	100	100	100	100	100	100	100	100	100	100	100	100	100	100	100	100	100	100	100	100	100	100	100	100	100	100	100	100	100	100	100	100	100	40.8182	100	100	100	100	100	100	100	100	100	100
Nostoc7120	42.6951	100	100	100	100	100	100	100	100	100	100	100	100	100	100	100	100	100	100	100	100	100	100	100	100	100	100	100	100	100	100	100	100	100	100	100	100	100	83.6026	100	100	100	100	100	100	100	100	100	100
NostocPunctiforme73102	76.3586	100	100	100	100	100	100	100	100	100	100	100	100	100	100	100	100	100	100	100	100	100	100	100	100	100	100	100	100	100	100	100	100	100	100	100	100	100	44.5195	100	100	100	100	100	100	100	100	100	100
NovosphingobiumAromaticDSM12444	100	100	100	100	100	100	100	100	100	100	100	100	100	100	100	100	100	100	100	100	100	100	100	100	100	100	100	100	100	100	100	100	100	100	100	100	100	100	100	100	100	100	100	100	100	100	100	100	100
OceanicaulisAlexandriiHTCC2633	100	100	100	100	100	100	100	100	100	100	100	100	100	100	100	100	100	100	100	100	100	100	100	100	100	100	100	100	100	100	100	100	100	100	100	100	100	100	100	100	100	100	100	100	100	100	100	100	100
OceanicolaBatsensisHTCC2597	100	100	100	100	100	100	100	100	100	100	100	100	100	100	100	100	100	100	100	100	100	100	100	100	100	100	100	100	100	100	100	100	100	100	100	100	100	100	100	100	100	100	100	100	100	100	100	100	100
OceanicolaGranulosusHTCC2516	100	100	100	100	100	100	100	100	100	100	100	100	100	100	100	100	100	100	100	100	100	100	100	100	100	70.9096	80.7543	90.6267	100	100	100	100	100	100	84.7199	100	100	100	100	100	100	100	100	100	100	100	100	100	100
OceanobacillusIheyensisHTE831	100	100	100	100	100	100	100	100	100	100	100	100	100	100	100	100	100	100	100	100	100	100	100	100	100	100	100	100	100	100	100	100	100	100	100	100	100	100	100	100	100	100	100	100	100	100	100	100	75.2752
OceanobacterSp_RED65	100	100	100	100	100	100	100	100	100	100	100	100	100	100	100	100	100	100	100	100	100	100	100	100	100	100	100	100	100	93.9908	100	100	100	100	100	100	100	100	100	100	100	100	100	100	100	100	100	100	100
OceanospirillumSp_MED92	100	100	100	100	100	100	100	100	100	100	100	100	100	100	100	100	100	100	100	100	100	100	100	100	100	100	100	100	100	100	100	100	100	100	100	100	100	100	100	100	100	100	100	100	100	100	100	100	100
OchrobactrumAnthropiATCC49188	100	100	100	100	100	100	100	100	100	100	100	100	100	100	100	100	100	100	100	100	100	100	100	100	100	42.0447	42.0447	42.0447	100	100	100	100	100	100	100	100	100	100	100	100	100	100	100	100	100	100	100	100	100
OenococcusOeniATCCBAA-1163	100	100	100	100	100	100	100	100	100	100	100	100	100	100	100	100	100	100	100	100	100	100	100	100	100	100	100	100	100	100	100	100	100	100	100	100	100	100	100	100	100	100	100	100	100	100	100	100	100
OenococcusOeniPSU-1	100	100	100	100	100	100	100	100	100	100	100	100	100	100	100	100	100	100	100	100	100	100	100	100	100	100	100	100	100	100	100	100	100	100	100	100	100	100	100	100	100	100	100	100	100	100	100	100	100
OligotrophaCarboxidovoransOM5	100	100	100	100	100	100	100	100	100	100	100	100	100	100	100	100	100	100	100	100	100	100	100	100	100	48.2635	57.9641	39.8802	100	100	100	100	100	100	100	100	100	100	100	100	100	100	100	100	100	100	100	100	100
OnionYellowsPhytoplasmaOY-M	100	52.4658	100	100	100	100	100	100	100	100	100	100	100	100	100	100	100	100	100	100	100	100	100	100	100	100	100	100	100	100	100	100	100	83.5616	100	100	100	100	100	100	100	100	100	100	100	100	100	100	100
OpitutusTerraePB901	100	100	100	100	100	100	100	100	100	100	100	100	100	100	100	100	100	100	100	100	100	100	100	100	100	100	100	100	100	100	100	100	100	100	100	100	100	100	100	100	100	100	100	100	100	100	100	100	100
OrientiaTsutsugamushiBoryong	100	100	100	100	100	100	100	100	100	100	100	100	100	100	100	100	100	100	100	100	100	100	100	100	100	100	94.1124	94.1124	100	100	100	100	100	100	94.1124	100	100	100	100	100	100	100	100	100	100	100	100	100	100
OrientiaTsutsugamushiStrIkeda	100	100	100	100	100	100	100	100	100	100	100	100	100	100	100	100	100	100	100	100	100	100	100	100	100	100	100	100	100	100	100	100	100	100	100	100	100	100	100	100	100	100	100	100	100	100	100	100	100
OryzaSativaJaponica	100	100	100	100	100	100	100	100	100	100	100	100	100	100	100	100	100	100	100	100	100	100	100	100	100	100	100	100	100	100	100	100	100	100	100	100	100	100	100	100	100	100	100	100	100	100	100	100	100
OstreococcusIucimarinusCCE9901	100	100	100	100	100	100	100	100	100	100	100	100	100	100	100	100	100	100	100	100	100	100	100	100	100	100	100	100	100	100	100	100	100	100	100	100	100	100	100	100	100	100	100	100	100	100	100	100	100
OtauriP	100	100	100	100	100	100	100	100	100	100	100	100	100	100	100	100	100	100	100	100	100	100	100	100	100	100	100	100	100	100	100	100	100	100	100	100	100	100	100	100	100	100	100	100	100	100	100	100	100
ParabacteroidesDistasonisATCC8503	100	100	100	100	100	100	100	100	100	100	100	100	100	100	100	100	100	100	100	100	100	100	100	100	100	100	100	100	100	100	100	100	100	100	100	100	100	100	100	100	100	100	100	100	100	100	100	100	100
ParacoccusDenitrificansPD1222	100	100	100	100	100	100	100	100	100	100	100	100	100	100	100	100	100	100	100	100	100	100	100	100	100	81.4532	90.7065	100	100	100	100	100	100	100	100	100	100	100	100	100	100	100	100	100	100	100	100	100	100
paratuberculosisK10	100	100	100	100	100	100	100	100	100	100	100	100	100	100	100	100	100	100	100	100	100	100	100	100	100	100	100	100	100	100	100	100	100	100	100	100	100	100	100	100	100	100	100	100	100	100	100	100	100
ParvibaculumLavamentivoransDS-1	100	100	100	100	100	100	100	100	100	100	100	100	100	100	100	100	100	100	100	100	100	100	100	100	100	100	100	100	100	100	100	100	100	100	100	100	100	100	100	100	100	100	100	100	100	100	100	100	100
ParvularculaBermudensisHTCC2503	100	100	100	100	100	100	100	100	100	100	100	100	100	100	100	100	100	100	100	100	100	100	100	100	100	100	100	100	100	100	100	100	100	100	100	100	100	100	100	100	100	100	100	100	100	100	100	100	100
Pasteur1173P2	100	100	100	100	100	100	100	100	100	100	100	100	100	100	100	100	100	100	100	100	100	100	100	100	100	100	100	100	100	100	100	100	100	100	100	100	100	100	100	100	100	100	100	100	100	100	100	100	100
PasteurellaMultocidaPm70	100	100	100	100	100	100	100	100	100	100	100	100	100	100	100	95.3815	100	46.1345	46.1345	46.1345	46.1345	46.1345	46.1345	46.1345	100	100	100	100	100	95.3815	100	46.1345	100	100	78.2129	86.998	95.3815	100	100	100	100	100	100	100	100	100	100	100	100
PediococcusPentosaceusATCC25745	100	100	100	100	100	100	100	100	100	100	100	100	100	100	100	100	100	100	100	100	100	100	100	100	100	100	100	100	100	100	100	100	100	100	100	100	100	100	100	100	100	100	100	100	100	100	100	100	100
PelobacterCarbinolicusDSM238	100	100	100	100	100	100	100	100	100	100	100	100	100	100	100	100	100	100	100	100	100	100	100	100	100	100	100	100	100	100	100	100	100	100	100	100	100	100	100	100	100	100	100	100	100	100	100	100	100
PelobacterPropionicusDSM2379	100	100	100	100	100	100	100	100	100	100	100	100	100	100	100	100	100	100	100	100	100	100	100	100	100	100	100	100	100	100	100	100	100	100	100	100	100	100	100	100	100	100	100	100	100	100	100	100	100
PelodictyonLuteolumDSM273	100	100	100	100	100	100	100	100	100	100	100	100	100	100	100	100	100	100	100	100	100	100	100	100	100	100	100	100	100	100	100	100	100	100	100	100	100	100	100	100	100	100	100	100	100	100	100	100	100
PelodictyonPhaeoclathratiformeBU-1	100	100	100	100	100	100	100	100	100	100	100	100	100	100	100	100	100	100	100	100	100	100	100	100	100	100	100	100	100	100	100	100	100	100	100	100	100	100	100	100	100	100	100	100	100	100	100	100	100
PelotomaculumThermopropionicumSI	100	100	100	100	100	100	100	100	100	100	100	100	100	100	100	100	100	100	100	100	100	100	100	100	100	100	100	100	100	100	100	100	100	100	100	100	100	100	100	100	100	100	100	100	100	100	100	100	100
PersephonellaMarinaEXH1	100	100	100	100	100	100	100	100	100	100	100	100	100	100	100	100	100	100	100	100	100	100	100	100	100	100	100	100	100	100	100	100	100	100	100	100	100	100	100	100	100	100	100	100	100	100	100	100	100
PetrotogaMobilisSJ95	100	100	100	100	100	100	100	100	100	100	100	100	100	100	100	100	100	100	100	100	100	100	100	100	100	100	100	100	100	100	100	100	100	100	100	100	100	100	100	100	100	100	100	100	100	100	100	100	100
PhenylobacteriumZucineumHLK1	100	100	100	100	100	100	100	100	100	100	100	100	100	100	100	100	100	100	100	100	100	100	100	100	100	100	100	100	100	100	100	100	100	100	100	100	100	100	100	100	100	100	100	100	100	100	100	100	100
PhotobacteriumProfundum3TCK	100	100	100	100	100	100	100	100	100	100	100	100	100	100	100	100	100	100	100	100	100	100	45.4476	54.5524	100	100	100	100	100	100	100	45.4476	100	100	100	100	100	100	100	100	100	100	100	100	100	100	100	100	100
PhotobacteriumProfundumSS9	100	100	100	100	100	100	100	100	100	100	100	100	100	100	100	100	100	100	100	100	100	100	63.3945	78.367	100	100	100	100	100	100	100	44.422	100	100	100	100	100	100	100	100	100	100	100	100	100	100	100	100	100
PhotobacteriumSp_SKA34	100	100	100	100	100	100	100	100	100	100	100	100	100	100	100	100	100	100	100	100	100	100	42.7218	42.7218	100	100	100	100	100	100	100	42.7218	100	100	100	100	100	100	100	100	100	100	100	100	100	100	100	100	100
PhotorhabdusLuminescensTT01	100	100	100	100	100	100	100	100	100	100	100	100	100	100	100	100	100	100	100	100	100	100	100	100	100	100	100	100	100	100	100	100	100	100	100	100	100	100	100	100	100	100	100	100	100	100	100	100	100
PhyscomitrellaPatens	100	100	100	100	100	100	100	100	100	100	100	100	100	100	100	100	100	100	100	100	100	100	100	100	100	100	100	100	100	100	100	100	100	100	100	100	100	100	100	100	100	100	100	100	100	100	100	100	100
PichiaStipitisCBS6054	100	100	100	100	100	100	100	100	100	100	100	100	100	100	100	100	100	100	100	100	100	100	100	100	100	100	100	100	100	100	100	100	100	100	100	100	100	100	100	100	100	100	100	100	100	100	100	100	100
PicrophilusTorridusDSM9790	100	100	100	100	100	100	100	100	100	100	100	100	100	100	100	100	100	100	100	100	100	100	100	100	100	100	100	100	100	100	100	100	100	100	100	100	100	100	100	100	100	100	100	100	100	100	100	100	100
PlasmodiumFalciparum3D7	100	100	100	100	100	100	100	100	100	100	100	100	100	100	100	100	100	100	100	100	100	100	100	100	100	100	100	100	100	100	100	100	100	100	100	100	100	100	100	100	100	100	100	100	100	100	100	100	100
PolaribacterIrgensii23P	100	100	100	100	100	100	100	100	100	100	100	100	100	100	100	100	100	100	100	100	100	100	100	100	100	100	100	100	100	100	44.6299	100	100	100	100	100	100	100	100	100	100	100	100	100	100	100	100	100	100
PolaromonasNaphthalenivoransCJ2	100	100	100	100	100	100	100	100	41.8547	41.8547	100	100	100	100	100	100	100	100	100	100	100	100	100	100	100	100	100	100	100	100	100	100	100	100	100	100	100	100	100	100	100	100	100	100	100	100	100	100	100
PolaromonasSp_JS666	100	100	100	100	100	100	100	100	41.788	41.788	100	100	100	100	100	100	100	100	100	100	100	100	100	100	100	100	100	100	100	100	100	100	100	100	100	100	100	100	100	100	100	100	100	100	100	100	100	100	100
PolynucleobacterNecessariusSTIR1	100	100	100	56.1239	56.1239	100	100	100	36.0231	36.0231	36.0231	36.0231	36.0231	100	36.0231	53.7464	36.0231	100	100	100	100	100	36.0231	36.0231	100	100	100	100	100	36.0231	100	65.8501	36.0231	100	36.0231	76.6571	76.6571	100	100	100	100	100	100	100	100	100	100	100	100
PolynucleobacterQLW-P1DMWA-1	100	100	100	95.1471	100	100	100	100	43.7745	43.7745	100	100	100	100	100	100	100	100	100	100	100	100	100	100	100	100	100	100	100	100	100	100	95.1471	100	100	100	100	100	100	100	100	100	100	100	100	100	100	100	100
PopulusTrichocarpaV10	100	100	100	100	100	100	100	100	100	100	100	100	100	100	100	100	100	100	100	100	100	100	100	100	100	100	100	100	100	100	100	100	100	100	100	100	100	100	100	100	100	100	100	100	100	100	100	100	100
PorphyromonasGingivalisATCC33277	100	100	100	100	100	100	100	100	100	100	100	100	100	100	100	100	100	100	100	100	100	100	100	100	100	100	100	100	100	100	100	100	100	100	100	100	100	100	100	100	100	100	100	100	100	100	100	100	100
PorphyromonasGingivalisW83	100	100	100	100	100	100	100	100	100	100	100	100	100	100	100	100	100	100	100	100	100	100	100	100	100	100	100	100	100	100	100	100	100	100	100	100	100	100	100	100	100	100	100	100	100	100	100	100	100
ProchlorococcusMarinusStrMIT9215	39.5833	100	100	100	100	100	100	100	100	100	100	100	100	100	100	100	100	100	100	100	100	100	100	100	100	100	100	100	100	100	100	100	100	100	100	100	100	100	39.5833	100	100	100	100	100	100	100	100	100	100
ProM1375	40.3712	100	100	100	100	100	100	100	100	100	100	100	100	100	100	100	100	100	100	100	100	100	100	100	100	100	100	100	100	100	100	100	100	100	100	100	100	100	40.3712	100	100	100	100	100	100	100	100	100	100
ProM1986	39.0378	100	100	100	100	100	100	100	100	100	100	100	100	100	100	100	100	100	100	100	100	100	100	100	100	100	100	100	100	100	100	100	100	100	100	100	100	100	39.0378	100	100	100	100	100	100	100	100	100	100
ProM9211	37.7578	100	100	100	100	100	100	100	100	100	100	100	100	100	100	100	100	100	100	100	100	100	100	100	100	100	100	100	100	100	100	100	100	100	100	100	100	100	37.7578	100	100	100	100	100	100	100	100	100	100
ProM9301	38.3971	100	100	100	100	100	100	100	100	100	100	100	100	100	100	100	100	100	100	100	100	100	100	100	100	100	100	100	100	100	100	100	100	100	100	100	100	100	38.3971	100	100	100	100	100	100	100	100	100	100
ProM9303	37.5153	100	100	100	100	100	100	100	100	100	100	100	100	100	100	100	100	100	100	100	100	100	100	100	100	100	100	100	100	100	100	100	100	100	100	100	100	100	53.8086	100	100	100	100	100	100	100	100	100	100
ProM9312	39.5735	100	100	100	100	100	100	100	100	100	100	100	100	100	100	100	100	100	100	100	100	100	100	100	100	100	100	100	100	100	100	100	100	100	100	100	100	100	39.5735	100	100	100	100	100	100	100	100	100	100
ProM9313	37.3297	100	100	100	100	100	100	100	100	100	100	100	100	100	100	100	100	100	100	100	100	100	100	100	100	100	100	100	100	100	100	100	100	100	100	100	100	100	37.3297	100	100	100	100	100	100	100	100	100	100
ProM9515	39.0476	100	100	100	100	100	100	100	100	100	100	100	100	100	100	100	100	100	100	100	100	100	100	100	100	100	100	100	100	100	100	100	100	100	100	100	100	100	39.0476	100	100	100	100	100	100	100	100	100	100
ProMAS9601	39.0215	100	100	100	100	100	100	100	100	100	100	100	100	100	100	100	100	100	100	100	100	100	100	100	100	100	100	100	100	100	100	100	100	100	100	100	100	100	39.0215	100	100	100	100	100	100	100	100	100	100
ProMNATL1A	37.5748	100	100	100	100	100	100	100	100	100	100	100	100	100	100	100	100	100	100	100	100	100	100	100	100	100	100	100	100	100	100	100	100	100	100	100	100	100	37.5748	100	100	100	100	100	100	100	100	100	100
ProMNATL2A	39.2045	100	100	100	100	100	100	100	100	100	100	100	100	100	100	100	100	100	100	100	100	100	100	100	100	100	100	100	100	100	100	100	100	100	100	100	100	100	39.2045	100	100	100	100	100	100	100	100	100	100
PropionibacteriumAcnesKPA1712	100	100	100	100	100	100	100	100	100	100	100	100	100	100	100	100	100	100	100	100	100	100	100	100	100	100	100	100	100	100	100	100	100	100	100	100	100	100	100	100	100	100	100	100	100	100	100	100	100
ProsthecochlorisAestuariiDSM271	100	100	100	100	100	100	100	100	100	100	100	100	100	100	100	100	100	100	100	100	100	100	100	100	100	100	100	100	100	100	100	100	100	100	100	100	100	100	100	100	100	100	100	100	100	100	100	100	100
ProsthecochlorisVibrioformisDSM265	100	100	100	100	100	100	100	100	100	100	100	100	100	100	100	100	100	100	100	100	100	100	100	100	100	100	100	100	100	100	100	100	100	100	100	100	100	100	100	100	100	100	100	100	100	100	100	100	100
ProteusMirabilisHI4320	100	100	100	100	100	100	100	100	100	100	100	100	100	100	100	100	100	100	100	100	100	100	43.7253	43.7253	100	100	100	100	100	100	100	92.4534	100	100	100	100	100	100	100	100	100	100	100	100	100	100	100	100	100
PseudoalteromonasAtlanticaT6c	100	100	100	100	100	100	100	100	100	100	100	100	100	100	100	100	100	100	100	100	100	100	95.4105	95.4105	100	100	100	100	100	100	100	95.4105	100	100	95.4105	50.5323	50.5323	100	100	100	100	100	100	100	100	100	100	100	100
PseudoalteromonasHaloplanktisTAC125	100	100	100	100	100	100	100	100	100	100	100	100	100	100	100	100	100	100	100	100	100	100	46.1029	52.8739	100	100	100	100	100	100	100	68.8534	100	100	76.6175	46.1029	46.1029	100	100	100	100	100	100	100	100	100	100	100	100
PseudoalteromonasTunicataD2	100	100	100	100	100	100	100	100	100	100	100	100	100	100	100	100	100	100	100	100	100	100	100	100	100	100	100	100	100	100	100	100	100	100	100	46.0473	77.2391	100	100	100	100	100	100	100	100	100	100	100	100
PseudomonasAeruginosa2192	100	100	100	100	100	100	100	100	100	100	100	100	100	100	100	100	100	100	100	100	100	100	100	100	100	100	100	100	100	100	100	100	100	100	100	100	100	100	100	100	100	100	100	100	100	100	100	100	100
PseudomonasAeruginosaC3719	100	100	100	100	100	100	100	100	100	100	100	100	100	100	100	100	100	100	100	100	100	100	100	100	100	100	100	100	100	100	100	100	100	100	100	100	100	100	100	100	100	100	100	100	100	100	100	100	100
PseudomonasAeruginosaLESB58	100	100	100	100	100	100	100	100	100	100	100	100	100	100	100	100	100	100	100	100	100	100	100	100	100	100	100	100	100	100	100	100	100	100	100	100	100	100	100	100	100	100	100	100	100	100	100	100	100
PseudomonasAeruginosaPA7	100	100	100	100	100	100	100	100	100	100	100	100	100	100	100	100	100	100	100	100	100	100	100	100	100	100	100	100	100	100	100	100	100	100	100	100	100	100	100	100	100	100	100	100	100	100	100	100	100
PseudomonasAeruginosaPACS2	100	100	100	100	100	100	100	100	100	100	100	100	100	100	100	100	100	100	100	100	100	100	100	100	100	100	100	100	100	100	100	100	100	100	100	100	100	100	100	100	100	100	100	100	100	100	100	100	100
PseudomonasAeruginosaPAO1	100	100	100	100	100	100	100	100	100	100	100	100	100	100	100	100	100	100	100	100	100	100	100	100	100	100	100	100	100	100	100	100	100	100	100	100	100	100	100	100	100	100	100	100	100	100	100	100	100
PseudomonasAeruginosaUCBPP-PA14	100	100	100	100	100	100	100	100	100	100	100	100	100	100	100	100	100	100	100	100	100	100	100	100	100	100	100	100	100	100	100	100	100	100	100	100	100	100	100	100	100	100	100	100	100	100	100	100	100
PseudomonasEntomophila_L48	100	100	100	100	100	100	100	100	100	100	100	100	100	100	100	100	100	100	100	100	100	100	100	100	100	100	100	100	100	100	100	100	100	100	100	100	100	100	100	100	100	100	100	100	100	100	100	100	100
PseudomonasFluorescensPf-5	100	100	100	100	100	100	100	100	100	100	100	100	100	100	100	100	100	100	100	100	100	100	100	100	100	100	100	100	100	100	100	100	100	100	100	100	100	100	100	100	100	100	100	100	100	100	100	100	100
PseudomonasFluorescensPfO-1	100	100	100	100	100	100	100	100	100	100	100	100	100	100	100	100	100	100	100	100	100	100	100	100	100	100	100	100	100	100	100	100	100	100	100	100	100	100	100	100	100	100	100	100	100	100	100	100	100
PseudomonasFluorescensSBW25	100	100	100	100	100	100	100	100	100	100	100	100	100	100	100	100	100	100	100	100	100	100	100	100	100	100	100	100	100	100	100	100	100	100	100	100	100	100	100	100	100	100	100	100	100	100	100	100	100
PseudomonasMendocinaYmp	100	100	100	100	100	100	100	100	100	100	100	100	100	100	100	100	100	100	100	100	100	100	100	100	100	100	100	100	100	100	100	100	100	100	100	100	100	100	100	100	100	100	100	100	100	100	100	100	100
PseudomonasPutida_F1	100	100	100	100	100	100	100	100	100	100	100	100	100	100	100	100	100	100	100	100	100	100	100	100	100	100	100	100	100	100	100	100	100	100	100	100	100	100	100	100	100	100	100	100	100	100	100	100	100
PseudomonasPutidaGB-1	100	100	100	100	100	100	100	100	100	100	100	100	100	100	100	100	100	100	100	100	100	100	100	100	100	100	100	100	100	100	100	100	100	100	100	100	100	100	100	100	100	100	100	100	100	100	100	100	100
PseudomonasPutidaKT2440	100	100	100	100	100	100	100	100	100	100	100	100	100	100	100	100	100	100	100	100	100	100	100	100	100	100	100	100	100	100	100	100	100	100	100	100	100	100	100	100	100	100	100	100	100	100	100	100	100
PseudomonasPutidaW619	100	100	100	100	100	100	100	100	100	100	100	100	100	100	100	100	100	100	100	100	100	100	100	100	100	100	100	100	100	100	100	100	100	100	100	100	100	100	100	100	100	100	100	100	100	100	100	100	100
PseudomonasStutzeriA1501	100	100	100	100	100	100	100	100	100	100	100	100	100	100	100	100	100	100	100	100	100	100	100	100	100	100	100	100	100	100	100	100	100	100	100	100	100	100	100	100	100	100	100	100	100	100	100	100	100
PseudomonasSyringaePhaseolicola1448A	100	100	100	100	100	100	100	100	100	100	100	100	100	100	100	100	100	100	100	100	100	100	100	100	100	100	100	100	100	100	100	100	100	100	100	100	100	100	100	100	100	100	100	100	100	100	100	100	100
PseudomonasSyringaeSyringaeB728a	100	100	100	100	100	100	100	100	100	100	100	100	100	100	100	100	100	100	100	100	100	100	100	100	100	100	100	100	100	100	100	100	100	100	100	100	100	100	100	100	100	100	100	100	100	100	100	100	100
PseudomonasSyringaeTomatoDC3000	100	100	100	100	100	100	100	100	100	100	100	100	100	100	100	100	100	100	100	100	100	100	100	100	100	100	100	100	100	100	100	100	100	100	100	100	100	100	100	100	100	100	100	100	100	100	100	100	100
PsychrobacterArcticus2734	100	100	100	100	100	100	100	100	100	100	47.3861	47.3861	47.3861	47.3861	47.3861	47.3861	47.3861	100	100	100	100	100	100	100	100	100	100	100	100	100	100	100	100	100	100	100	94.4844	100	100	100	100	100	100	100	100	100	100	100	100
PsychrobacterCryohalolentisK5	100	100	100	100	100	100	100	100	100	100	48.7884	48.7884	48.7884	72.3344	48.7884	64.4992	48.7884	100	100	100	100	100	100	100	100	100	100	100	100	95.6381	100	100	100	100	100	100	100	100	100	100	100	100	100	100	100	100	100	100	100
PsychrobacterSp_PRwf-1	100	100	100	100	100	100	100	100	100	100	48.6117	48.6117	48.6117	72.3195	48.6117	65.8693	48.6117	100	100	100	100	100	100	100	100	100	100	100	100	95.6429	100	100	100	100	100	100	95.6429	100	100	100	100	100	100	100	100	100	100	100	100
PsychroflexusTorquisATCC700755	100	100	100	100	100	100	100	100	100	100	100	100	100	100	100	100	100	100	100	100	100	100	100	100	100	100	100	100	100	100	100	100	100	100	100	100	100	100	100	100	100	100	100	100	100	100	100	100	100
PsychromonasIngrahamii37	100	100	100	100	100	100	100	100	100	100	100	100	100	100	100	100	100	100	100	100	100	100	46.1052	54.5847	100	100	100	100	100	100	100	62.3455	100	100	100	84.852	93.7051	100	100	100	100	100	100	100	100	100	100	100	100
PsychromonasSp_CNPT3	100	100	100	100	100	100	100	100	100	100	100	100	100	100	100	100	100	92.7559	100	92.7559	92.7559	92.7559	44.6457	44.6457	100	100	100	100	100	100	100	44.6457	100	100	100	44.6457	100	100	100	100	100	100	100	100	100	100	100	100	100
PyrobaculumAerophilumStrIM2	100	100	100	100	100	100	100	100	100	100	100	100	100	100	100	100	100	100	100	100	100	100	100	100	100	100	100	100	100	100	100	100	100	100	100	100	100	100	100	100	100	100	100	100	100	100	100	100	100
PyrobaculumArsenaticumDSM13514	100	100	100	100	100	100	100	100	100	100	100	100	100	100	100	100	100	100	100	100	100	100	100	100	100	100	100	100	100	100	100	100	100	100	100	100	100	100	100	100	100	100	100	100	100	100	100	100	100
PyrobaculumCalidifontisJCM11548	100	100	100	100	100	100	100	100	100	100	100	100	100	100	100	100	100	100	100	100	100	100	100	100	100	100	100	100	100	100	100	100	100	100	100	100	100	100	100	100	100	100	100	100	100	100	100	100	100
PyrobaculumIslandicumDSM4184	100	100	100	100	100	100	100	100	100	100	100	100	100	100	100	100	100	100	100	100	100	100	100	100	100	100	100	100	100	100	100	100	100	100	100	100	100	100	100	100	100	100	100	100	100	100	100	100	100
PyrococcusAbyssiGE5	100	100	100	100	100	100	100	100	100	100	100	100	100	100	100	100	100	100	100	100	100	100	100	100	100	100	100	100	100	100	100	100	100	100	100	100	100	100	100	100	100	100	100	100	100	100	100	100	100
PyrococcusFuriosusDSM3638	100	100	100	100	100	100	100	100	100	100	100	100	100	100	100	100	100	100	100	100	100	100	100	100	100	100	100	100	100	100	100	100	100	100	100	100	100	100	100	100	100	100	100	100	100	100	100	100	100
PyrococcusHorikoshiiOT3	100	100	100	100	100	100	100	100	100	100	100	100	100	100	100	100	100	100	100	100	100	100	100	100	100	100	100	100	100	100	100	100	100	100	100	100	100	100	100	100	100	100	100	100	100	100	100	100	100
RalstoniaEutrophaH16	100	100	100	100	100	100	100	100	100	100	100	100	100	100	100	100	100	100	100	100	100	100	100	100	100	100	100	100	100	100	100	100	100	100	100	100	100	100	100	100	100	100	100	100	100	100	100	100	100
RalstoniaEutrophaJMP134	100	100	100	100	100	100	100	100	90.343	100	100	100	100	100	100	100	100	100	100	100	100	100	100	100	100	100	100	100	100	100	100	100	100	100	100	100	100	100	100	100	100	100	100	100	100	100	100	100	100
RalstoniaMetalliduransCH34	100	100	100	100	100	100	100	100	100	100	100	100	100	100	100	100	100	100	100	100	100	100	100	100	100	100	100	100	100	100	100	100	100	100	100	100	100	100	100	100	100	100	100	100	100	100	100	100	100
RalstoniaPickettii12J	100	100	100	100	100	100	100	100	67.2464	84.3462	100	100	100	100	100	100	100	100	100	100	100	100	100	100	100	100	100	100	100	100	100	100	100	100	100	100	100	100	100	100	100	100	100	100	100	100	100	100	100
RalstoniaSolanacearumGMI1000	100	100	100	100	100	100	100	100	75.974	100	100	100	100	100	100	100	100	100	100	100	100	100	100	100	100	100	100	100	100	100	100	100	100	100	100	100	100	100	100	100	100	100	100	100	100	100	100	100	100
RalstoniaSolanacearumUW551	100	100	100	100	100	100	100	100	69.6812	85.6434	100	100	100	100	100	100	100	100	100	100	100	100	100	100	100	100	100	100	100	100	100	100	100	100	100	100	100	100	100	100	100	100	100	100	100	100	100	100	100
ReinekeaSp_MED297	100	100	100	100	100	100	100	100	100	100	100	100	100	100	100	100	100	100	100	100	100	100	100	100	100	100	100	100	100	100	100	100	100	100	100	100	100	100	100	100	100	100	100	100	100	100	100	100	100
RenibacteriumSalmoninarumATCC33209	100	100	100	100	100	100	100	100	100	100	100	100	100	100	100	100	100	100	100	100	100	100	100	100	100	100	100	100	100	100	100	100	100	100	100	100	100	100	100	100	100	100	100	100	100	100	100	100	100
RhizobiumEtli	100	100	100	100	100	100	100	100	100	100	100	100	100	100	100	100	100	100	100	100	100	100	100	100	100	40.9524	40.9524	40.9524	100	100	100	100	100	100	100	100	100	100	100	100	100	100	100	100	100	100	100	100	100
RhizobiumEtliCIAT652	100	100	100	100	100	100	100	100	100	100	100	100	100	100	100	100	100	100	100	100	100	100	100	100	100	39.9558	39.9558	39.9558	100	100	100	100	100	100	100	100	100	100	100	100	100	100	100	100	100	100	100	100	100
RhizobiumLeguminosarumBvTrifoliiWSM2304	100	100	100	100	100	100	100	100	100	100	100	100	100	100	100	100	100	100	100	100	100	100	100	100	100	41.566	41.566	41.566	100	100	100	100	100	100	100	100	100	100	100	100	100	100	100	100	100	100	100	100	100
RhizobiumSpNGR234	100	100	100	100	100	100	100	100	100	100	100	100	100	100	100	100	100	100	100	100	100	100	100	100	100	42.2222	42.2222	42.2222	100	100	100	100	100	100	100	100	100	100	100	100	100	100	100	100	100	100	100	100	100
RhodobacteralesBacteriumHTCC2150	100	100	100	100	100	100	100	100	100	100	100	100	100	100	100	100	100	100	100	100	100	100	100	100	100	100	100	100	100	100	100	100	100	100	42.9405	100	100	100	100	100	100	100	100	100	100	100	100	100	100
RhodobacteralesBacteriumHTCC2654	100	100	100	100	100	100	100	100	100	100	100	100	100	100	100	100	100	100	100	100	100	100	100	100	100	100	100	100	100	100	100	100	100	100	100	100	100	100	100	100	100	100	100	100	100	100	100	100	100
RhodobacterCapsulatus	100	100	100	100	100	100	100	100	100	100	100	100	100	100	100	100	100	100	100	100	100	100	100	100	100	100	100	100	100	100	100	100	100	100	100	100	100	100	100	100	100	100	100	100	100	100	100	100	100
RhodobacterSphaeroides2_4_1	100	100	100	100	100	100	100	100	100	100	100	100	100	100	100	100	100	100	100	100	100	100	100	100	100	73.2796	73.2796	82.2596	100	100	100	100	100	100	92.8502	100	100	100	100	100	100	100	100	100	100	100	100	100	100
RhodobacterSphaeroidesATCC17025	100	100	100	100	100	100	100	100	100	100	100	100	100	100	100	100	100	100	100	100	100	100	100	100	100	91.6547	100	100	100	100	100	100	100	100	100	100	100	100	100	100	100	100	100	100	100	100	100	100	100
RhodobacterSphaeroidesATCC17029	100	100	100	100	100	100	100	100	100	100	100	100	100	100	100	100	100	100	100	100	100	100	100	100	100	72.9642	72.9642	82.0346	100	100	100	100	100	100	92.7086	100	100	100	100	100	100	100	100	100	100	100	100	100	100
RhodobacterSphaeroidesKD131	100	100	100	100	100	100	100	100	100	100	100	100	100	100	100	100	100	100	100	100	100	100	100	100	100	81.53	82.1735	90.205	100	100	100	100	100	100	100	100	100	100	100	100	100	100	100	100	100	100	100	100	100
RhodococcusErythropolisPR4	100	100	100	100	100	100	100	100	100	100	100	100	100	100	100	100	100	100	100	100	100	100	100	100	100	100	100	100	100	100	100	100	100	100	100	100	100	100	100	100	100	100	100	100	100	100	100	100	100
RhodococcusOpacusB4	100	100	100	100	100	100	100	100	100	100	100	100	100	100	100	100	100	100	100	100	100	100	100	100	100	100	100	100	100	100	100	100	100	100	100	100	100	100	100	100	100	100	100	100	100	100	100	100	100
RhodococcusSpRHA1	100	100	100	100	100	100	100	100	100	100	100	100	100	100	100	100	100	100	100	100	100	100	100	100	100	100	100	100	100	100	100	100	100	100	100	100	100	100	100	100	100	100	100	100	100	100	100	100	100
RhodoferaxFerrireducensT118	100	100	100	100	100	100	100	100	44.6564	44.6564	100	100	100	100	100	100	100	100	100	100	100	100	100	100	100	100	100	100	100	100	100	100	100	100	100	100	100	100	100	100	100	100	100	100	100	100	100	100	100
RhodopirellulaBalticaSH1	100	100	100	100	100	100	100	100	100	100	100	100	100	100	100	100	100	100	100	100	100	100	100	100	100	100	100	100	100	100	100	100	100	100	100	100	100	100	100	100	100	100	100	100	100	100	100	100	100
RhodopseudomonasPalustrisBisA53	100	100	100	100	100	100	100	100	100	100	100	100	100	100	100	100	100	100	100	100	100	100	100	100	100	100	100	100	100	100	100	100	100	100	100	100	100	100	100	100	100	100	100	100	100	100	100	100	100
RhodopseudomonasPalustrisBisB18	100	100	100	100	100	100	100	100	100	100	100	100	100	100	100	100	100	100	100	100	100	100	100	100	100	100	100	100	100	100	100	100	100	100	100	100	100	100	100	100	100	100	100	100	100	100	100	100	100
RhodopseudomonasPalustrisBisB5	100	100	100	100	100	100	100	100	100	100	100	100	100	100	100	100	100	100	100	100	100	100	100	100	100	90.3674	90.3674	100	100	100	100	100	100	100	100	100	100	100	100	100	100	100	100	100	100	100	100	100	100
RhodopseudomonasPalustrisCGA009	100	100	100	100	100	100	100	100	100	100	100	100	100	100	100	100	100	100	100	100	100	100	100	100	100	100	100	100	100	100	100	100	100	100	100	100	100	100	100	100	100	100	100	100	100	100	100	100	100
RhodopseudomonasPalustrisHaA2	100	100	100	100	100	100	100	100	100	100	100	100	100	100	100	100	100	100	100	100	100	100	100	100	100	73.8785	82.0552	100	100	100	100	100	100	100	100	100	100	100	100	100	100	100	100	100	100	100	100	100	100
RhodopseudomonasPalustrisTIE1	100	100	100	100	100	100	100	100	100	100	100	100	100	100	100	100	100	100	100	100	100	100	100	100	100	100	100	100	100	100	100	100	100	100	100	100	100	100	100	100	100	100	100	100	100	100	100	100	100
RhodospirillumCentenumSW	100	100	100	100	100	100	100	100	100	100	100	100	100	100	100	100	100	100	100	100	100	100	100	100	100	100	100	100	100	100	100	100	100	100	100	100	100	100	100	100	100	100	100	100	100	100	100	100	100
RhodospirillumRubrumATCC11170	100	100	100	100	100	100	100	100	100	100	100	100	100	100	100	100	100	100	100	100	100	100	100	100	100	100	100	100	100	100	100	100	100	100	100	100	100	100	100	100	100	100	100	100	100	100	100	100	100
RickettsiaAkariStrHartford	100	100	92.7471	100	100	100	100	100	100	100	100	100	100	100	100	100	100	100	100	100	100	100	100	100	100	87.4887	80.5077	80.5077	100	100	100	100	100	100	80.5077	100	100	100	100	100	100	100	100	100	93.019	93.019	93.019	100	100
RickettsiaBelliiOSU85-389	100	100	100	100	100	100	100	100	100	100	100	100	100	100	100	100	100	100	100	100	100	100	100	100	100	100	92.6235	100	100	100	100	100	100	100	100	100	100	100	100	100	100	100	100	100	100	100	100	100	100
RickettsiaBelliiRML369-C	100	100	100	100	100	100	100	100	100	100	100	100	100	100	100	100	100	100	100	100	100	100	100	100	100	100	100	100	100	100	100	100	100	100	100	100	100	100	100	100	100	100	100	100	100	100	100	100	100
RickettsiaCanadensisStrMcKiel	100	100	83.6323	100	100	100	100	100	100	100	100	100	100	100	100	100	100	100	100	100	100	100	100	100	100	39.3498	53.9238	67.6009	100	100	100	100	100	100	61.2108	100	100	100	100	100	100	100	100	100	76.6816	45.7399	76.6816	100	100
RickettsiaConoriiStrMalish7	100	100	93.9082	100	100	100	100	100	100	100	100	100	100	100	100	100	100	100	100	100	100	100	100	100	100	87.3418	87.3418	87.3418	100	100	100	100	100	100	100	100	100	100	100	100	100	100	100	100	93.9082	93.9082	93.9082	100	100
RickettsiaFelisURRWXCal2	100	100	100	100	100	100	100	100	100	100	100	100	100	100	100	100	100	100	100	100	100	100	100	100	100	100	100	100	100	100	100	100	100	100	100	100	100	100	100	100	100	100	100	100	100	100	100	100	100
RickettsiaMassiliaeMTU5	100	100	91.9287	100	100	100	100	100	100	100	100	100	100	100	100	100	100	100	100	100	100	100	100	100	100	79.6646	79.6646	86.5828	100	100	100	100	100	100	79.6646	100	100	100	100	100	100	100	100	100	87.2117	87.2117	94.6541	100	100
RickettsiaPeacockiiStrRustic	100	100	85.8072	100	100	100	100	100	100	100	100	100	100	100	100	100	100	100	100	100	100	100	100	100	100	77.5731	69.2308	69.2308	100	100	100	100	100	100	69.1224	100	100	100	100	100	100	100	100	100	75.0813	75.0813	75.0813	100	100
RickettsiaProwazekiiMadrridE	100	100	77.1779	100	100	100	100	100	100	100	100	100	100	100	100	100	100	100	100	100	100	100	100	100	100	54.6012	45.8896	62.3313	100	100	100	100	100	100	53.6196	100	100	100	100	100	100	100	100	100	60.4908	60.4908	60.4908	100	100
RickettsiaRickettsiiStrIowa	100	100	94.7416	100	100	100	100	100	100	100	100	100	100	100	100	100	100	100	100	100	100	100	100	100	100	64.2792	64.2792	79.6011	100	100	100	100	100	100	87.8513	100	100	100	100	100	100	100	100	100	92.3844	84.1342	92.3844	100	100
RickettsiaRickettsiiStrSheilaSmith	100	100	87.626	100	100	100	100	100	100	100	100	100	100	100	100	100	100	100	100	100	100	100	100	100	100	71.4024	77.0852	84.9679	100	100	100	100	100	100	79.6517	100	100	100	100	100	100	100	100	100	84.143	84.143	92.0257	100	100
RickettsiaSibirica246	100	100	100	100	100	100	100	100	100	100	100	100	100	100	100	100	100	100	100	100	100	100	100	100	100	81.0692	92.8133	87.7301	100	100	100	100	100	100	87.7301	100	100	100	100	100	100	100	100	100	93.3392	93.3392	93.3392	100	100
RickettsiaTyphiWilmington	100	100	76.5664	100	100	100	100	100	100	100	100	100	100	100	100	100	100	100	100	100	100	100	100	100	100	45.8647	45.8647	54.8872	100	100	100	100	100	100	53.5088	100	100	100	100	100	100	100	100	100	53.8847	53.8847	63.1579	100	100
RickettsiellaGrylli	100	100	100	100	100	100	100	100	100	100	92.6545	100	100	100	100	100	100	92.6545	92.6545	92.6545	92.6545	100	92.6545	92.6545	100	100	100	100	100	92.6545	100	92.6545	84.5091	100	100	92.6545	92.6545	100	100	100	100	100	100	100	100	100	100	100	100
RobiginitaleaBiformataHTCC2501	100	100	100	100	100	100	100	100	100	100	100	100	100	100	100	100	100	100	100	100	100	100	100	100	100	100	100	100	100	100	63.4774	100	100	100	100	100	100	100	100	100	100	100	100	100	100	100	100	100	100
RoseiflexusCastenholziiDSM13941	100	100	100	100	100	100	100	100	100	100	100	100	100	100	100	100	100	100	100	100	100	100	100	100	100	100	100	100	100	100	100	100	100	100	100	100	100	100	100	100	100	100	100	100	100	100	100	100	100
RoseiflexusRS1	100	100	100	100	100	100	100	100	100	100	100	100	100	100	100	100	100	100	100	100	100	100	100	100	100	100	100	100	100	100	100	100	100	100	100	100	100	100	100	100	100	100	100	100	100	100	100	100	100
RoseobacterDenitrificansOCh114	100	100	100	100	100	100	100	100	100	100	100	100	100	100	100	100	100	100	100	100	100	100	100	100	100	100	100	100	100	100	100	100	100	100	62.0743	100	100	100	100	100	100	100	100	100	100	100	100	100	100
RoseobacterSpCCS2	100	100	100	100	100	100	100	100	100	100	100	100	100	100	100	100	100	100	100	100	100	100	100	100	100	100	100	100	100	100	100	100	100	100	39.2878	100	100	100	100	100	100	100	100	100	100	100	100	100	100
RoseobacterSpMED193	100	100	100	100	100	100	100	100	100	100	100	100	100	100	100	100	100	100	100	100	100	100	100	100	100	100	100	100	100	100	100	100	100	100	100	100	100	100	100	100	100	100	100	100	100	100	100	100	100
RoseobacterSpSK209-2-6	100	100	100	100	100	100	100	100	100	100	100	100	100	100	100	100	100	100	100	100	100	100	100	100	100	100	100	100	100	100	100	100	100	100	74.912	100	100	100	100	100	100	100	100	100	100	100	100	100	100
RoseovariusNubinhibensISM	100	100	100	100	100	100	100	100	100	100	100	100	100	100	100	100	100	100	100	100	100	100	100	100	100	90.5882	100	100	100	100	100	100	100	100	42	100	100	100	100	100	100	100	100	100	100	100	100	100	100
RoseovariusSp217	100	100	100	100	100	100	100	100	100	100	100	100	100	100	100	100	100	100	100	100	100	100	100	100	100	100	100	100	100	100	100	100	100	100	100	100	100	100	100	100	100	100	100	100	100	100	100	100	100
RoseovariusSpHTCC2601	100	100	100	100	100	100	100	100	100	100	100	100	100	100	100	100	100	100	100	100	100	100	100	100	100	100	100	100	100	100	100	100	100	100	100	100	100	100	100	100	100	100	100	100	100	100	100	100	100
RubrobacterXylanophilusDSM99	100	100	100	100	100	100	100	100	100	100	100	100	100	100	100	100	100	100	100	100	100	100	100	100	100	100	100	100	100	100	100	100	100	100	100	100	100	100	100	100	100	100	100	100	100	100	100	100	100
saccharolyticusDSM8903	100	100	100	100	100	100	100	100	100	100	100	100	100	100	100	100	100	100	100	100	100	100	100	100	100	100	100	100	100	100	100	100	100	100	100	100	100	100	100	44.1489	100	100	100	100	100	100	100	100	100
SaccharomycesCerevisiae	100	100	100	100	100	100	100	100	100	100	100	100	100	100	100	100	100	100	100	100	100	100	100	100	100	100	100	100	100	100	100	100	100	100	100	100	100	100	100	100	100	100	100	100	100	100	100	100	100
SaccharophagusDegradans2-40	100	100	100	100	100	100	100	100	100	100	100	100	100	100	100	100	100	100	100	100	100	100	100	100	100	100	100	100	100	100	100	100	100	100	100	100	100	100	100	100	100	100	100	100	100	100	100	100	100
SaccharopolysporaErythraeaNRRL2338	100	100	100	100	100	100	100	100	100	100	100	100	100	100	100	100	100	100	100	100	100	100	100	100	100	100	100	100	100	100	100	100	100	100	100	100	100	100	100	100	100	100	100	100	100	100	100	100	100
SagittulaStellataE-37	100	100	100	100	100	100	100	100	100	100	100	100	100	100	100	100	100	100	100	100	100	100	100	100	100	100	100	100	100	100	100	100	100	100	100	100	100	100	100	100	100	100	100	100	100	100	100	100	100
SalinibacterRuberDSM13855	100	100	100	100	100	100	100	100	100	100	100	100	100	100	100	100	100	100	100	100	100	100	100	100	100	100	100	100	100	100	100	100	100	100	100	100	100	100	100	100	100	100	100	100	100	100	100	100	100
SalinisporaArenicolaCNS205	100	100	100	100	100	100	100	100	100	100	100	100	100	100	100	100	100	100	100	100	100	100	100	100	100	100	100	100	100	100	100	100	100	100	100	100	100	100	100	100	100	100	100	100	100	100	100	100	100
SalinisporaTropicaCNB-440	100	100	100	100	100	100	100	100	100	100	100	100	100	100	100	100	100	100	100	100	100	100	100	100	100	100	100	100	100	100	100	100	100	100	100	100	100	100	100	100	100	100	100	100	100	100	100	100	100
SalmonellaCholeraesuisSC-B67	100	100	100	100	100	100	100	100	100	100	100	100	100	100	100	100	100	100	100	100	100	100	41.6194	57.0424	100	100	100	100	100	100	100	100	100	100	100	100	100	100	100	100	100	100	100	100	100	100	100	100	100
SalmonellaEntericaSerovarTy2	100	100	100	100	100	100	100	100	100	100	100	100	100	100	100	100	100	100	100	100	100	100	42.7643	42.7643	100	100	100	100	100	100	100	100	100	100	100	100	100	100	100	100	100	100	100	100	100	100	100	100	100
SalmonellaEntericaSubspArizonaeSerovar	100	100	100	100	100	100	100	100	100	100	100	100	100	100	100	100	100	100	100	100	100	100	42.2975	42.2975	100	100	100	100	100	100	100	100	100	100	100	100	100	100	100	100	100	100	100	100	100	100	100	100	100
SalmonellaEntericaSubspEntericaSerovarAgonaStrSL483	100	100	100	100	100	100	100	100	100	100	100	100	100	100	100	100	100	100	100	100	100	100	44.9067	52.6542	100	100	100	100	100	100	100	100	100	100	100	100	100	100	100	100	100	100	100	100	100	100	100	100	100
SalmonellaEntericaSubspEntericaSerovarDublinStrCT02021853	100	100	100	100	100	100	100	100	100	100	100	100	100	100	100	100	100	100	100	100	100	100	43.8896	51.8607	100	100	100	100	100	100	100	100	100	100	100	100	100	100	100	100	100	100	100	100	100	100	100	100	100
SalmonellaEntericaSubspEntericaSerovarEnteritidisStrP125109	100	100	100	100	100	100	100	100	100	100	100	100	100	100	100	100	100	100	100	100	100	100	44.9148	44.9148	100	100	100	100	100	100	100	100	100	100	100	100	100	100	100	100	100	100	100	100	100	100	100	100	100
SalmonellaEntericaSubspEntericaSerovarGallinarumStr28791	100	100	100	100	100	100	100	100	100	100	100	100	100	100	100	100	100	100	100	100	100	100	44.0372	44.0372	100	100	100	100	100	100	100	93.3402	100	100	100	100	100	100	100	100	100	100	100	100	100	100	100	100	100
SalmonellaEntericaSubspEntericaSerovarHeidelbergStrSL476	100	100	100	100	100	100	100	100	100	100	100	100	100	100	100	100	100	100	100	100	100	100	44.4212	59.9954	100	100	100	100	100	100	100	100	100	100	100	100	100	100	100	100	100	100	100	100	100	100	100	100	100
SalmonellaEntericaSubspEntericaSerovarNewportStrSL254	100	100	100	100	100	100	100	100	100	100	100	100	100	100	100	100	100	100	100	100	100	100	43.8171	43.8171	100	100	100	100	100	100	100	100	100	100	100	100	100	100	100	100	100	100	100	100	100	100	100	100	100
SalmonellaEntericaSubspEntericaSerovarParatyphiAStrAKU12601	100	100	100	100	100	100	100	100	100	100	100	100	100	100	100	100	100	100	100	100	100	100	43.3943	43.3943	100	100	100	100	100	100	100	100	100	100	100	100	100	100	100	100	100	100	100	100	100	100	100	100	100
SalmonellaEntericaSubspEntericaSerovarParatyphiBStrSPB7	100	100	100	100	100	100	100	100	100	100	100	100	100	100	100	100	100	100	100	100	100	100	42.598	57.7828	100	100	100	100	100	100	100	100	100	100	100	100	100	100	100	100	100	100	100	100	100	100	100	100	100
SalmonellaEntericaSubspEntericaSerovarSchwarzengrundStrCVM19633	100	100	100	100	100	100	100	100	100	100	100	100	100	100	100	100	100	100	100	100	100	100	44.3087	52.1447	100	100	100	100	100	100	100	100	100	100	100	100	100	100	100	100	100	100	100	100	100	100	100	100	100
SalmonellaEntericaSubspEntericaSerovarTyphiStrCT18	100	100	100	100	100	100	100	100	100	100	100	100	100	100	100	100	100	100	100	100	100	100	49.6173	82.6372	100	100	100	100	100	100	100	100	100	100	100	100	100	100	100	100	100	100	100	100	100	100	100	100	100
SalmonellaParatyphiA_ATCC9150	100	100	100	100	100	100	100	100	100	100	100	100	100	100	100	100	100	100	100	100	100	100	43.3147	43.3147	100	100	100	100	100	100	100	100	100	100	100	100	100	100	100	100	100	100	100	100	100	100	100	100	100
SalmonellaTyphimuriumLT2	100	100	100	100	100	100	100	100	100	100	100	100	100	100	100	100	100	100	100	100	100	100	43.8836	59.3906	100	100	100	100	100	100	100	100	100	100	100	100	100	100	100	100	100	100	100	100	100	100	100	100	100
SchizosaccharomycesPombe	100	100	100	100	100	100	100	100	100	100	100	100	100	100	100	100	100	100	100	100	100	100	100	100	100	100	100	100	100	100	100	100	100	100	100	100	100	100	100	100	100	100	100	100	100	100	100	100	100
serovar6bStrSLCC5334	100	100	100	100	100	100	100	100	100	100	100	100	100	100	100	100	100	100	100	100	100	100	100	100	100	100	100	100	100	100	100	100	100	100	100	100	100	100	100	100	100	100	100	100	100	100	100	100	75.4987
SerratiaProteamaculans568	100	100	100	100	100	100	100	100	100	100	100	100	100	100	100	100	100	100	100	100	100	100	45.4545	62.4714	100	100	100	100	100	100	100	100	100	100	100	100	100	100	100	100	100	100	100	100	100	100	100	100	100
ShewanellaAmazonensisSB2B	100	100	100	100	100	100	100	100	100	100	100	100	100	100	100	100	100	100	100	100	100	100	47.4491	47.4491	100	100	100	100	100	100	100	87.4826	100	100	100	47.4491	62.8938	100	100	100	100	100	100	100	100	100	100	100	100
ShewanellaBalticaOS155	100	100	100	100	100	100	100	100	100	100	100	100	100	100	100	100	100	100	100	100	100	100	53.8986	45.7149	100	100	100	100	100	100	100	93.7486	100	100	100	77.7449	91.8163	100	100	100	100	100	100	100	100	100	100	100	100
ShewanellaBalticaOS185	100	100	100	100	100	100	100	100	100	100	100	100	100	100	100	100	100	100	100	100	100	100	46.2021	54.0767	100	100	100	100	100	100	100	93.705	100	100	100	93.705	100	100	100	100	100	100	100	100	100	100	100	100	100
ShewanellaBalticaOS195	100	100	100	100	100	100	100	100	100	100	100	100	100	100	100	100	100	100	100	100	100	100	76.4423	76.6026	100	100	100	100	100	100	100	93.3837	100	100	100	93.3837	100	100	100	100	100	100	100	100	100	100	100	100	100
ShewanellaBalticaOS223	100	100	100	100	100	100	100	100	100	100	100	100	100	100	100	100	100	100	100	100	100	100	46.7617	46.7617	100	100	100	100	100	100	100	93.5469	100	100	100	85.6675	100	100	100	100	100	100	100	100	100	100	100	100	100
ShewanellaDenitrificansOS217	100	100	100	100	100	100	100	100	100	100	100	100	100	100	100	100	100	100	100	100	100	100	53.8587	62.0634	100	100	100	100	100	100	100	94.5031	100	100	100	45.4102	94.5031	100	100	100	100	100	100	100	100	100	100	100	100
ShewanellaFrigidimarinaNCIMB400	100	100	100	100	100	100	100	100	100	100	100	100	100	100	100	100	100	100	100	100	100	100	46.6987	46.6987	100	100	100	100	100	100	100	94.384	100	100	100	46.6987	46.6987	100	100	100	100	100	100	100	100	100	100	100	100
ShewanellaHalifaxensisHAWEB4	100	100	100	100	100	100	100	100	100	100	100	100	100	100	100	100	100	100	100	100	100	100	64.1221	71.9466	100	100	100	100	100	100	100	78.9361	100	100	100	86.2357	100	100	100	100	100	100	100	100	100	100	100	100	100
ShewanellaLoihicaPV-4	100	100	100	100	100	100	100	100	100	100	100	100	100	100	100	100	100	100	100	100	100	100	46.4239	46.4239	100	100	100	100	100	100	100	86.2233	100	100	100	46.4239	77.857	100	100	100	100	100	100	100	100	100	100	100	100
ShewanellaOneidensisMR-1	100	100	100	100	100	100	100	100	100	100	100	100	100	100	100	100	100	100	100	100	100	100	43.7396	43.7396	100	100	100	100	100	100	100	92.213	100	100	100	92.0947	92.213	100	100	100	100	100	100	100	100	100	100	100	100
ShewanellaPealeanaATCC700345	100	100	100	100	100	100	100	100	100	100	100	100	100	100	100	100	100	100	100	100	100	100	80.1043	78.7382	100	100	100	100	100	100	100	94.8833	100	100	100	94.8833	100	100	100	100	100	100	100	100	100	100	100	100	100
ShewanellaPiezotoleransWP3	100	100	100	100	100	100	100	100	100	100	100	100	100	100	100	100	100	100	100	100	100	100	71.173	93.048	100	100	100	100	100	100	100	93.048	100	100	100	78.5326	100	100	100	100	100	100	100	100	100	100	100	100	100
ShewanellaPutrefaciens200	100	100	100	100	100	100	100	100	100	100	100	100	100	100	100	100	100	100	100	100	100	100	43.8435	43.8435	100	100	100	100	100	100	100	93.1456	100	100	100	67.4726	93.1456	100	100	100	100	100	100	100	100	100	100	100	100
ShewanellaPutrefaciensCN-32	100	100	100	100	100	100	100	100	100	100	100	100	100	100	100	100	100	100	100	100	100	100	45.2424	45.2424	100	100	100	100	100	100	100	78.7638	100	100	100	45.2424	93.742	100	100	100	100	100	100	100	100	100	100	100	100
ShewanellaSediminisHAWEB3	100	100	100	100	100	100	100	100	100	100	100	100	100	100	100	100	100	100	100	100	100	100	78.5246	84.5214	100	100	100	100	100	100	100	94.3879	100	100	100	94.3879	100	100	100	100	100	100	100	100	100	100	100	100	100
ShewanellaSp_ANA-3	100	100	100	100	100	100	100	100	100	100	100	100	100	100	100	100	100	100	100	100	100	100	46.6993	46.6993	100	100	100	100	100	100	100	94.0518	100	100	100	94.0518	94.0518	100	100	100	100	100	100	100	100	100	100	100	100
ShewanellaSp_MR-4	100	100	100	100	100	100	100	100	100	100	100	100	100	100	100	100	100	100	100	100	100	100	47.3725	47.3725	100	100	100	100	100	100	100	94.5109	100	100	100	47.3725	79.4745	100	100	100	100	100	100	100	100	100	100	100	100
ShewanellaSp_MR-7	100	100	100	100	100	100	100	100	100	100	100	100	100	100	100	100	100	100	100	100	100	100	46.4921	46.4921	100	100	100	100	100	100	100	94.1535	100	100	100	54.9314	86.604	100	100	100	100	100	100	100	100	100	100	100	100
ShewanellaSp_W3-18-1	100	100	100	100	100	100	100	100	100	100	100	100	100	100	100	100	100	100	100	100	100	100	44.8902	44.8902	100	100	100	100	100	100	100	79.3591	100	100	100	53.4444	86.374	100	100	100	100	100	100	100	100	100	100	100	100
ShewanellaWoodyiATCC51908	100	100	100	100	100	100	100	100	100	100	100	100	100	100	100	100	100	100	100	100	100	100	95.0901	95.0901	100	100	100	100	100	100	100	95.0901	100	100	100	95.0901	100	100	100	100	100	100	100	100	100	100	100	100	100
ShigellaBoydiiCDC308394	100	100	100	100	100	100	100	100	100	100	100	100	100	100	100	100	100	100	100	100	100	100	39.1689	39.1689	100	100	100	100	100	100	100	89.5629	100	100	100	100	100	100	100	100	100	100	100	100	100	100	100	100	100
ShigellaBoydiiSb227	100	100	100	100	100	100	100	100	100	100	100	100	100	100	100	100	100	100	100	100	100	100	38.8701	38.8701	100	100	100	100	100	100	100	91.6948	100	100	100	100	100	100	100	100	100	100	100	100	100	100	100	100	100
ShigellaDysenteriae1012	100	100	100	100	100	100	100	100	100	100	100	100	100	100	100	100	100	100	100	100	100	100	61.004	44.1147	100	100	100	100	100	100	100	100	100	100	100	100	100	100	100	100	100	100	100	100	100	100	100	100	100
ShigellaDysenteriaeSd197	84.7011	100	100	100	100	100	100	100	100	100	100	100	100	100	100	100	100	100	100	100	100	100	31.8481	31.8481	100	100	100	100	100	100	100	64.5601	100	100	100	100	100	100	100	100	100	100	100	100	100	100	100	100	100
ShigellaFlexneri2a2457T	100	100	100	100	100	100	100	100	100	100	100	100	100	100	100	100	100	91.4185	91.4185	91.4185	91.4185	100	39.9798	39.9798	100	100	100	100	100	100	100	82.3574	100	100	100	100	100	100	100	100	100	100	100	100	100	100	100	100	100
ShigellaFlexneri2a301	100	100	100	100	100	100	100	100	100	100	100	100	100	100	100	100	100	100	100	100	100	100	47.1156	38.8646	100	100	100	100	100	100	100	100	100	100	100	100	100	100	100	100	100	100	100	100	100	100	100	100	100
ShigellaFlexneri5str8401	100	100	100	100	100	100	100	100	100	100	100	100	100	100	100	100	100	100	100	100	100	100	40.2578	40.2578	100	100	100	100	100	100	100	100	100	100	100	100	100	100	100	100	100	100	100	100	100	100	100	100	100
ShigellaSonneiSs046	100	100	100	100	100	100	100	100	100	100	100	100	100	100	100	100	100	100	100	100	100	100	52.0037	41.1724	100	100	100	100	100	100	100	91.4816	100	100	100	100	100	100	100	100	100	100	100	100	100	100	100	100	100
SilicibacterPomeroyiDSS-3	100	100	100	100	100	100	100	100	100	100	100	100	100	100	100	100	100	100	100	100	100	100	100	100	100	100	100	100	100	100	100	100	100	100	85.5561	100	100	100	100	100	100	100	100	100	100	100	100	100	100
SilicibacterSpTM1040	100	100	100	100	100	100	100	100	100	100	100	100	100	100	100	100	100	100	100	100	100	100	100	100	100	100	100	100	100	100	100	100	100	100	67.2269	100	100	100	100	100	100	100	100	100	100	100	100	100	100
SinorhizobiumMedicaeWSM419	100	100	100	100	100	100	100	100	100	100	100	100	100	100	100	100	100	100	100	100	100	100	100	100	100	42.8047	42.8047	42.8047	100	100	100	100	100	100	100	100	100	100	100	100	100	100	100	100	100	100	100	100	100
SinorhizobiumMeliloti1021	100	100	100	100	100	100	100	100	100	100	100	100	100	100	100	100	100	100	100	100	100	100	100	100	100	41.7734	41.7734	41.7734	100	100	100	100	100	100	100	100	100	100	100	100	100	100	100	100	100	100	100	100	100
smegmatisStrMC2_155	100	100	100	100	100	100	100	100	100	100	100	100	100	100	100	100	100	100	100	100	100	100	100	100	100	100	100	100	100	100	100	100	100	100	100	100	100	100	100	100	100	100	100	100	100	100	100	100	100
SodalisGlossinidiusMorsitans	100	100	100	100	100	100	100	100	100	100	94.1626	94.1626	94.1626	100	100	100	100	85.1449	85.1449	85.1449	85.1449	94.1626	35.628	35.628	100	100	100	100	100	94.1626	100	35.628	100	100	94.1626	94.1626	94.1626	100	100	100	100	100	100	100	100	100	100	100	100
SolibacterUsitatusEllin6076	100	100	100	100	100	100	100	100	100	100	100	100	100	100	100	100	100	100	100	100	100	100	100	100	100	100	100	100	100	100	100	100	100	100	100	100	100	100	100	100	100	100	100	100	100	100	100	100	100
SorangiumCellulosumSoce56	100	100	100	100	100	100	100	100	100	100	100	100	100	100	100	100	100	100	100	100	100	100	100	100	100	100	100	100	100	100	100	100	100	100	100	100	100	100	100	100	100	100	100	100	100	100	100	100	100
SphingomonasSpSKA58	100	100	100	100	100	100	100	100	100	100	100	100	100	100	100	100	100	100	100	100	100	100	100	100	100	100	100	100	100	100	100	100	100	100	100	100	100	100	100	100	100	100	100	100	100	100	100	100	100
SphingomonasWittichiiRW1	100	100	100	100	100	100	100	100	100	100	100	100	100	100	100	100	100	100	100	100	100	100	100	100	100	100	100	100	100	100	100	100	100	100	100	100	100	100	100	100	100	100	100	100	100	100	100	100	100
SphingopyxisAlaskensisRB2256	100	100	100	100	100	100	100	100	100	100	100	100	100	100	100	100	100	100	100	100	100	100	100	100	100	100	100	100	100	100	100	100	100	100	100	100	100	100	100	100	100	100	100	100	100	100	100	100	100
StaphylococcusAureusCOL	100	100	100	100	100	100	100	100	100	100	100	100	100	100	100	100	100	100	100	100	100	100	100	100	100	100	100	100	100	100	100	100	100	100	100	100	100	100	100	100	100	100	100	100	100	100	100	100	91.8107
StaphylococcusAureusJH1	100	100	100	100	100	100	100	100	100	100	100	100	100	100	100	100	100	100	100	100	100	100	100	100	100	100	100	100	100	100	100	100	100	100	100	100	100	100	100	100	100	100	100	100	100	100	100	100	100
StaphylococcusAureusJH9	100	100	100	100	100	100	100	100	100	100	100	100	100	100	100	100	100	100	100	100	100	100	100	100	100	100	100	100	100	100	100	100	100	100	100	100	100	100	100	100	100	100	100	100	100	100	100	100	100
StaphylococcusAureusMRSA252	100	100	100	100	100	100	100	100	100	100	100	100	100	100	100	100	100	100	100	100	100	100	100	100	100	100	100	100	100	100	100	100	100	100	100	100	100	100	100	100	100	100	100	100	100	100	100	100	100
StaphylococcusAureusMSSA476	100	100	100	100	100	100	100	100	100	100	100	100	100	100	100	100	100	100	100	100	100	100	100	100	100	100	100	100	100	100	100	100	100	100	100	100	100	100	100	100	100	100	100	100	100	100	100	100	92.0016
StaphylococcusAureusMu50	100	100	100	100	100	100	100	100	100	100	100	100	100	100	100	100	100	100	100	100	100	100	100	100	100	100	100	100	100	100	100	100	100	100	100	100	100	100	100	100	100	100	100	100	100	100	100	100	100
StaphylococcusAureusMW2	100	100	100	100	100	100	100	100	100	100	100	100	100	100	100	100	100	100	100	100	100	100	100	100	100	100	100	100	100	100	100	100	100	100	100	100	100	100	100	100	100	100	100	100	100	100	100	100	91.8359
StaphylococcusAureusN315	100	100	100	100	100	100	100	100	100	100	100	100	100	100	100	100	100	100	100	100	100	100	100	100	100	100	100	100	100	100	100	100	100	100	100	100	100	100	100	100	100	100	100	100	100	100	100	100	92.1624
StaphylococcusAureusNCTC8325	100	100	100	100	100	100	100	100	100	100	100	100	100	100	100	100	100	100	100	100	100	100	100	100	100	100	100	100	100	100	100	100	100	100	100	100	100	100	100	100	100	100	100	100	100	100	100	100	100
StaphylococcusAureusRF122	100	100	100	100	100	100	100	100	100	100	100	100	100	100	100	100	100	100	100	100	100	100	100	100	100	100	100	100	100	100	100	100	100	100	100	100	100	100	100	100	100	100	100	100	100	100	100	100	100
StaphylococcusAureusSubspAureusMu3	100	100	100	100	100	100	100	100	100	100	100	100	100	100	100	100	100	100	100	100	100	100	100	100	100	100	100	100	100	100	100	100	100	100	100	100	100	100	100	100	100	100	100	100	100	100	100	100	91.8335
StaphylococcusAureusSubspAureusStrNewman	100	100	100	100	100	100	100	100	100	100	100	100	100	100	100	100	100	100	100	100	100	100	100	100	100	100	100	100	100	100	100	100	100	100	100	100	100	100	100	100	100	100	100	100	100	100	100	100	100
StaphylococcusAureusSubspAureusUSA300FPR3757	100	100	100	100	100	100	100	100	100	100	100	100	100	100	100	100	100	100	100	100	100	100	100	100	100	100	100	100	100	100	100	100	100	100	100	100	100	100	100	100	100	100	100	100	100	100	100	100	92.5439
StaphylococcusAureusSubspAureusUSA300TCH1516	100	100	100	100	100	100	100	100	100	100	100	100	100	100	100	100	100	100	100	100	100	100	100	100	100	100	100	100	100	100	100	100	100	100	100	100	100	100	100	100	100	100	100	100	100	100	100	100	100
StaphylococcusAureusUSA300	100	100	100	100	100	100	100	100	100	100	100	100	100	100	100	100	100	100	100	100	100	100	100	100	100	100	100	100	100	100	100	100	100	100	100	100	100	100	100	100	100	100	100	100	100	100	100	100	92.4671
StaphylococcusCarnosusSubspCarnosusTM300	100	100	100	100	100	100	100	100	100	100	100	100	100	100	100	100	100	100	100	100	100	100	100	100	100	100	100	100	100	100	100	100	100	100	100	100	100	100	100	100	100	100	100	100	100	100	100	100	93.5566
StaphylococcusEpidermidisATCC12228	100	100	100	100	100	100	100	100	100	100	100	100	100	100	100	100	100	100	100	100	100	100	100	100	100	100	100	100	100	100	100	100	100	100	100	100	100	100	100	100	100	100	100	100	100	100	100	100	91.708
StaphylococcusEpidermidisRP62A	100	100	100	100	100	100	100	100	100	100	100	100	100	100	100	100	100	100	100	100	100	100	100	100	100	100	100	100	100	100	100	100	100	100	100	100	100	100	100	100	100	100	100	100	100	100	100	100	91.5405
StaphylococcusHaemolyticusJCSC1435	100	100	100	100	100	100	100	100	100	100	100	100	100	100	100	100	100	100	100	100	100	100	100	100	100	100	100	100	100	100	100	100	100	100	100	100	100	100	100	100	100	100	100	100	100	100	100	100	91.7797
StaphylococcusSaprophyticusATCC15305	100	100	100	100	100	100	100	100	100	100	100	100	100	100	100	100	100	100	100	100	100	100	100	100	100	100	100	100	100	100	100	100	100	100	100	100	100	100	100	100	100	100	100	100	100	100	100	100	83.9662
StaphylothermusMarinusF1	100	100	100	100	100	100	100	100	100	100	100	100	100	100	100	100	100	100	100	100	100	100	100	100	100	100	100	100	100	100	100	100	100	100	100	100	100	100	100	100	100	100	100	100	100	100	100	100	100
StappiaAggregataIAM12614	100	100	100	100	100	100	100	100	100	100	100	100	100	100	100	100	100	100	100	100	100	100	100	100	100	90.3574	90.3574	100	100	100	100	100	100	100	100	100	100	100	100	100	100	100	100	100	100	100	100	100	100
StenotrophomonasMaltophiliaK279a	100	100	100	100	100	100	100	100	100	100	100	100	100	100	100	100	100	100	100	100	100	100	100	100	100	100	100	100	100	100	100	100	100	100	100	100	100	100	100	100	100	100	100	100	100	100	100	100	100
StenotrophomonasMaltophiliaR551-3	100	100	100	100	100	100	100	100	100	100	100	100	100	100	100	100	100	100	100	100	100	100	100	100	100	100	100	100	100	100	100	100	100	100	100	100	100	100	100	100	100	100	100	100	100	100	100	100	100
StigmatellaAurantiacaDW4-3-1	100	100	100	100	100	100	100	100	100	100	100	100	100	100	100	100	100	100	100	100	100	100	100	100	100	100	100	100	100	100	100	100	100	100	100	100	100	100	100	100	100	100	100	100	100	100	100	100	100
StreptococcusAgalactiae18RS21	100	100	100	100	100	100	100	100	100	100	100	100	100	100	100	100	100	100	100	100	100	100	100	100	100	100	100	100	100	100	100	100	100	100	100	100	100	100	100	100	100	100	100	100	100	100	100	100	100
StreptococcusAgalactiae2603V-R	100	100	100	100	100	100	100	100	100	100	100	100	100	100	100	100	100	100	100	100	100	100	100	100	100	100	100	100	100	100	100	100	100	100	100	100	100	100	100	100	100	100	100	100	100	100	100	100	100
StreptococcusAgalactiae515	100	100	100	100	100	100	100	100	100	100	100	100	100	100	100	100	100	100	100	100	100	100	100	100	100	100	100	100	100	100	100	100	100	100	100	100	100	100	100	100	100	100	100	100	100	100	100	100	100
StreptococcusAgalactiaeA909	100	100	100	100	100	100	100	100	100	100	100	100	100	100	100	100	100	100	100	100	100	100	100	100	100	100	100	100	100	100	100	100	100	100	100	100	100	100	100	100	100	100	100	100	100	100	100	100	91.0891
StreptococcusAgalactiaeCJB111	100	100	100	100	100	100	100	100	100	100	100	100	100	100	100	100	100	100	100	100	100	100	100	100	100	100	100	100	100	100	100	100	100	100	100	100	100	100	100	100	100	100	100	100	100	100	100	100	100
StreptococcusAgalactiaeCOH1	100	100	100	100	100	100	100	100	100	100	100	100	100	100	100	100	100	100	100	100	100	100	100	100	100	100	100	100	100	100	100	100	100	100	100	100	100	100	100	100	100	100	100	100	100	100	100	100	100
StreptococcusAgalactiaeH36B	100	100	100	100	100	100	100	100	100	100	100	100	100	100	100	100	100	100	100	100	100	100	100	100	100	100	100	100	100	100	100	100	100	100	100	100	100	100	100	100	100	100	100	100	100	100	100	100	100
StreptococcusAgalactiaeNEM316	100	100	100	100	100	100	100	100	100	100	100	100	100	100	100	100	100	100	100	100	100	100	100	100	100	100	100	100	100	100	100	100	100	100	100	100	100	100	100	100	100	100	100	100	100	100	100	100	100
StreptococcusEquiSubspEqui4047	100	100	100	100	100	100	100	100	100	100	100	100	100	100	100	100	100	100	100	100	100	100	100	100	100	100	100	100	100	100	100	100	100	100	100	100	100	100	100	100	100	100	100	100	100	100	100	100	90.1776
StreptococcusEquiSubspZooepidemicusMGCS10565	100	100	100	100	100	100	100	100	100	100	100	100	100	100	100	100	100	100	100	100	100	100	100	100	100	100	100	100	100	100	100	100	100	100	100	100	100	100	100	100	100	100	100	100	100	100	100	100	100
StreptococcusGordoniiStrChallisSubstrCH1	100	100	100	100	100	100	100	100	100	100	100	100	100	100	100	100	100	100	100	100	100	100	100	100	100	100	100	100	100	100	100	100	100	100	100	100	100	100	100	100	100	100	100	100	100	100	100	100	100
StreptococcusMutansUA159	100	100	100	100	100	100	100	100	100	100	100	100	100	100	100	100	100	100	100	100	100	100	100	100	100	100	100	100	100	100	100	100	100	100	100	100	100	100	100	100	100	100	100	100	100	100	100	100	100
StreptococcusPneumoniae70585	100	100	100	100	100	100	100	100	100	100	100	100	100	100	100	100	100	100	100	100	100	100	100	100	100	100	100	100	100	100	100	100	100	100	100	100	100	100	100	100	100	100	100	100	100	100	100	100	100
StreptococcusPneumoniaeATCC700669	100	100	100	100	100	100	100	100	100	100	100	100	100	100	100	100	100	100	100	100	100	100	100	100	100	100	100	100	100	100	100	100	100	100	100	100	100	100	100	100	100	100	100	100	100	100	100	100	100
StreptococcusPneumoniaeCGSP14	100	100	100	100	100	100	100	100	100	100	100	100	100	100	100	100	100	100	100	100	100	100	100	100	100	100	100	100	100	100	100	100	100	100	100	100	100	100	100	100	100	100	100	100	100	100	100	100	100
StreptococcusPneumoniaeD39	100	100	100	100	100	100	100	100	100	100	100	100	100	100	100	100	100	100	100	100	100	100	100	100	100	100	100	100	100	100	100	100	100	100	100	100	100	100	100	100	100	100	100	100	100	100	100	100	100
StreptococcusPneumoniaeG54	100	100	100	100	100	100	100	100	100	100	100	100	100	100	100	100	100	100	100	100	100	100	100	100	100	100	100	100	100	100	100	100	100	100	100	100	100	100	100	100	100	100	100	100	100	100	100	100	100
StreptococcusPneumoniaeHungary19A6	100	100	100	100	100	100	100	100	100	100	100	100	100	100	100	100	100	100	100	100	100	100	100	100	100	100	100	100	100	100	100	100	100	100	100	100	100	100	100	100	100	100	100	100	100	100	100	100	100
StreptococcusPneumoniaeJJA	100	100	100	100	100	100	100	100	100	100	100	100	100	100	100	100	100	100	100	100	100	100	100	100	100	100	100	100	100	100	100	100	100	100	100	100	100	100	100	100	100	100	100	100	100	100	100	100	100
StreptococcusPneumoniaeP1031	100	100	100	100	100	100	100	100	100	100	100	100	100	100	100	100	100	100	100	100	100	100	100	100	100	100	100	100	100	100	100	100	100	100	100	100	100	100	100	100	100	100	100	100	100	100	100	100	100
StreptococcusPneumoniaeR6	100	100	100	100	100	100	100	100	100	100	100	100	100	100	100	100	100	100	100	100	100	100	100	100	100	100	100	100	100	100	100	100	100	100	100	100	100	100	100	100	100	100	100	100	100	100	100	100	100
StreptococcusPneumoniaeTaiwan19F14	100	100	100	100	100	100	100	100	100	100	100	100	100	100	100	100	100	100	100	100	100	100	100	100	100	100	100	100	100	100	100	100	100	100	100	100	100	100	100	100	100	100	100	100	100	100	100	100	100
StreptococcusPneumoniaeTIGR4	100	100	100	100	100	100	100	100	100	100	100	100	100	100	100	100	100	100	100	100	100	100	100	100	100	100	100	100	100	100	100	100	100	100	100	100	100	100	100	100	100	100	100	100	100	100	100	100	100
StreptococcusPyogenesM1GAS	100	100	100	100	100	100	100	100	100	100	100	100	100	100	100	100	100	100	100	100	100	100	100	100	100	100	100	100	100	100	100	100	100	100	100	100	100	100	100	100	100	100	100	100	100	100	100	100	100
StreptococcusPyogenesM49-591	100	100	100	100	100	100	100	100	100	100	100	100	100	100	100	100	100	100	100	100	100	100	100	100	100	100	100	100	100	100	100	100	100	100	100	100	100	100	100	100	100	100	100	100	100	100	100	100	100
StreptococcusPyogenesManfred	100	100	100	100	100	100	100	100	100	100	100	100	100	100	100	100	100	100	100	100	100	100	100	100	100	100	100	100	100	100	100	100	100	100	100	100	100	100	100	100	100	100	100	100	100	100	100	100	100
StreptococcusPyogenesMGAS10270	100	100	100	100	100	100	100	100	100	100	100	100	100	100	100	100	100	100	100	100	100	100	100	100	100	100	100	100	100	100	100	100	100	100	100	100	100	100	100	100	100	100	100	100	100	100	100	100	100
StreptococcusPyogenesMGAS10394	100	100	100	100	100	100	100	100	100	100	100	100	100	100	100	100	100	100	100	100	100	100	100	100	100	100	100	100	100	100	100	100	100	100	100	100	100	100	100	100	100	100	100	100	100	100	100	100	100
StreptococcusPyogenesMGAS10750	100	100	100	100	100	100	100	100	100	100	100	100	100	100	100	100	100	100	100	100	100	100	100	100	100	100	100	100	100	100	100	100	100	100	100	100	100	100	100	100	100	100	100	100	100	100	100	100	100
StreptococcusPyogenesMGAS2096	100	100	100	100	100	100	100	100	100	100	100	100	100	100	100	100	100	100	100	100	100	100	100	100	100	100	100	100	100	100	100	100	100	100	100	100	100	100	100	100	100	100	100	100	100	100	100	100	92.2769
StreptococcusPyogenesMGAS315	100	100	100	100	100	100	100	100	100	100	100	100	100	100	100	100	100	100	100	100	100	100	100	100	100	100	100	100	100	100	100	100	100	100	100	100	100	100	100	100	100	100	100	100	100	100	100	100	100
StreptococcusPyogenesMGAS5005	100	100	100	100	100	100	100	100	100	100	100	100	100	100	100	100	100	100	100	100	100	100	100	100	100	100	100	100	100	100	100	100	100	100	100	100	100	100	100	100	100	100	100	100	100	100	100	100	100
StreptococcusPyogenesMGAS6180	100	100	100	100	100	100	100	100	100	100	100	100	100	100	100	100	100	100	100	100	100	100	100	100	100	100	100	100	100	100	100	100	100	100	100	100	100	100	100	100	100	100	100	100	100	100	100	100	100
StreptococcusPyogenesMGAS8232	100	100	100	100	100	100	100	100	100	100	100	100	100	100	100	100	100	100	100	100	100	100	100	100	100	100	100	100	100	100	100	100	100	100	100	100	100	100	100	100	100	100	100	100	100	100	100	100	100
StreptococcusPyogenesMGAS9429	100	100	100	100	100	100	100	100	100	100	100	100	100	100	100	100	100	100	100	100	100	100	100	100	100	100	100	100	100	100	100	100	100	100	100	100	100	100	100	100	100	100	100	100	100	100	100	100	100
StreptococcusPyogenesNZ131	100	100	100	100	100	100	100	100	100	100	100	100	100	100	100	100	100	100	100	100	100	100	100	100	100	100	100	100	100	100	100	100	100	100	100	100	100	100	100	100	100	100	100	100	100	100	100	100	100
StreptococcusPyogenesSSI-1	100	100	100	100	100	100	100	100	100	100	100	100	100	100	100	100	100	100	100	100	100	100	100	100	100	100	100	100	100	100	100	100	100	100	100	100	100	100	100	100	100	100	100	100	100	100	100	100	100
StreptococcusSanguinisSK36	100	100	100	100	100	100	100	100	100	100	100	100	100	100	100	100	100	100	100	100	100	100	100	100	100	100	100	100	100	100	100	100	100	100	100	100	100	100	100	100	100	100	100	100	100	100	100	100	100
StreptococcusSuis05ZYH33	100	100	100	100	100	100	100	100	100	100	100	100	100	100	100	100	100	100	100	100	100	100	100	100	100	100	100	100	100	100	100	100	100	100	100	100	100	100	100	100	100	100	100	100	100	100	100	100	100
StreptococcusSuis89-1591	100	100	100	100	100	100	100	100	100	100	100	100	100	100	100	100	100	100	100	100	100	100	100	100	100	100	100	100	100	100	100	100	100	100	100	100	100	100	100	100	100	100	100	100	100	100	100	100	100
StreptococcusSuis98HAH33	100	100	100	100	100	100	100	100	100	100	100	100	100	100	100	100	100	100	100	100	100	100	100	100	100	100	100	100	100	100	100	100	100	100	100	100	100	100	100	100	100	100	100	100	100	100	100	100	100
StreptococcusThermophilusCNRZ1066	100	100	100	100	100	100	100	100	100	100	100	100	100	100	100	100	100	100	100	100	100	100	100	100	100	100	100	100	100	100	100	100	100	100	100	100	100	100	100	100	100	100	100	100	100	100	100	100	100
StreptococcusThermophilusLMD-9	100	100	100	100	100	100	100	100	100	100	100	100	100	100	100	100	100	100	100	100	100	100	100	100	100	100	100	100	100	100	100	100	100	100	100	100	100	100	100	100	100	100	100	100	100	100	100	100	100
StreptococcusThermophilusLMG18311	100	100	100	100	100	100	100	100	100	100	100	100	100	100	100	100	100	100	100	100	100	100	100	100	100	100	100	100	100	100	100	100	100	100	100	100	100	100	100	100	100	100	100	100	100	100	100	100	100
StreptococcusUberis0140J	100	100	100	100	100	100	100	100	100	100	100	100	100	100	100	100	100	100	100	100	100	100	100	100	100	100	100	100	100	100	100	100	100	100	100	100	100	100	100	100	100	100	100	100	100	100	100	100	100
StreptomycesAvermitilisMA-468	100	100	100	100	100	100	100	100	100	100	100	100	100	100	100	100	100	100	100	100	100	100	100	100	100	100	100	100	100	100	100	100	100	100	100	100	100	100	100	100	100	100	100	100	100	100	100	100	100
StreptomycesCoelicolorA3-2	100	100	100	100	100	100	100	100	100	100	100	100	100	100	100	100	100	100	100	100	100	100	100	100	100	100	100	100	100	100	100	100	100	100	100	100	100	100	100	100	100	100	100	100	100	100	100	100	100
StreptomycesGriseusSubspGriseusNBRC13350	100	100	100	100	100	100	100	100	100	100	100	100	100	100	100	100	100	100	100	100	100	100	100	100	100	100	100	100	100	100	100	100	100	100	100	100	100	100	100	100	100	100	100	100	100	100	100	100	100
SulfitobacterSpEE-36	100	100	100	100	100	100	100	100	100	100	100	100	100	100	100	100	100	100	100	100	100	100	100	100	100	90.9639	90.9639	100	100	100	100	100	100	100	42.8012	100	100	100	100	100	100	100	100	100	100	100	100	100	100
SulfitobacterSpNAS-14_1	100	100	100	100	100	100	100	100	100	100	100	100	100	100	100	100	100	100	100	100	100	100	100	100	100	100	92.2384	100	100	100	100	100	100	100	93.7219	100	100	100	100	100	100	100	100	100	100	100	100	100	100
SulfolobusAcidocaldariusDSM639	100	100	100	100	100	100	100	100	100	100	100	100	100	100	100	100	100	100	100	100	100	100	100	100	100	100	100	100	100	100	100	100	100	100	100	100	100	100	100	100	100	100	100	100	100	100	100	100	100
SulfolobusIslandicusLS215	100	100	100	100	100	100	100	100	100	100	100	100	100	100	100	100	100	100	100	100	100	100	100	100	100	100	100	100	100	100	100	100	100	100	100	100	100	100	100	100	100	100	100	100	100	100	100	100	100
SulfolobusIslandicusM1425	100	100	100	100	100	100	100	100	100	100	100	100	100	100	100	100	100	100	100	100	100	100	100	100	100	100	100	100	100	100	100	100	100	100	100	100	100	100	100	100	100	100	100	100	100	100	100	100	100
SulfolobusIslandicusM1627	100	100	100	100	100	100	100	100	100	100	100	100	100	100	100	100	100	100	100	100	100	100	100	100	100	100	100	100	100	100	100	100	100	100	100	100	100	100	100	100	100	100	100	100	100	100	100	100	100
SulfolobusIslandicusM164	100	100	100	100	100	100	100	100	100	100	100	100	100	100	100	100	100	100	100	100	100	100	100	100	100	100	100	100	100	100	100	100	100	100	100	100	100	100	100	100	100	100	100	100	100	100	100	100	100
SulfolobusIslandicusYG5714	100	100	100	100	100	100	100	100	100	100	100	100	100	100	100	100	100	100	100	100	100	100	100	100	100	100	100	100	100	100	100	100	100	100	100	100	100	100	100	100	100	100	100	100	100	100	100	100	100
SulfolobusIslandicusYN1551	100	100	100	100	100	100	100	100	100	100	100	100	100	100	100	100	100	100	100	100	100	100	100	100	100	100	100	100	100	100	100	100	100	100	100	100	100	100	100	100	100	100	100	100	100	100	100	100	100
SulfolobusSolfataricusP2	100	100	100	100	100	100	100	100	100	100	100	100	100	100	100	100	100	100	100	100	100	100	100	100	100	100	100	100	100	100	100	100	100	100	100	100	100	100	100	100	100	100	100	100	100	100	100	100	100
SulfolobusTokodaiiStr7	100	100	100	100	100	100	100	100	100	100	100	100	100	100	100	100	100	100	100	100	100	100	100	100	100	100	100	100	100	100	100	100	100	100	100	100	100	100	100	100	100	100	100	100	100	100	100	100	100
SulfurihydrogenibiumAzorenseAzFu1	100	100	100	100	100	100	100	100	100	100	100	100	100	100	100	100	100	100	100	100	100	100	100	100	100	100	100	100	100	100	100	100	100	100	100	100	100	100	100	100	100	100	100	100	100	100	100	100	100
SulfurihydrogenibiumSpYO3AOP1	100	100	100	100	100	100	100	100	100	100	100	100	100	100	100	100	100	100	100	100	100	100	100	100	100	100	100	100	100	100	100	100	100	100	100	100	100	100	100	100	100	100	100	100	100	100	100	100	100
SulfurimonasDenitrificansDSM1251	100	100	100	100	100	100	100	100	100	100	100	100	100	100	100	100	100	100	100	100	100	100	100	100	100	100	100	100	100	100	100	100	100	100	100	100	100	100	100	100	100	100	100	100	100	100	100	100	100
SulfurovumSpNBC371	100	100	100	100	100	100	100	100	100	100	100	100	100	100	100	100	100	100	100	100	100	100	100	100	100	100	100	100	100	100	100	100	100	100	100	100	100	100	100	100	100	100	100	100	100	100	100	100	100
SymbiobacteriumThermoIAM14863	100	100	100	100	100	100	100	100	100	100	100	100	100	100	100	100	100	100	100	100	100	100	100	100	100	100	100	100	100	100	100	100	100	100	100	100	100	100	100	100	100	100	100	100	100	100	100	100	100
Syn6301	39.1093	100	100	100	100	100	100	100	100	100	100	100	100	100	100	100	100	100	100	100	100	100	100	100	100	100	100	100	100	100	100	100	100	100	100	100	100	100	39.1093	100	100	100	100	100	100	100	100	100	100
Syn6803	42.0539	100	100	100	100	100	100	100	100	100	100	100	100	100	100	100	100	100	100	100	100	100	100	100	100	100	100	100	100	100	100	100	100	100	100	100	100	100	42.0539	100	100	100	100	100	100	100	100	100	100
Syn8102	36.3712	100	100	100	100	100	100	100	100	100	100	100	100	100	100	100	100	100	100	100	100	100	100	100	100	100	100	100	100	100	100	100	100	100	100	100	100	100	36.3712	100	100	100	100	100	100	100	100	100	100
Syn9311	36.0701	100	100	100	100	100	100	100	100	100	100	100	100	100	100	100	100	100	100	100	100	100	100	100	100	100	100	100	100	100	100	100	100	100	100	100	100	100	36.0701	100	100	100	100	100	100	100	100	100	100
Syn9605	34.4048	100	100	100	100	100	100	100	100	100	100	100	100	100	100	100	100	100	100	100	100	100	100	100	100	100	100	100	100	100	100	100	100	100	100	100	100	100	34.4048	100	100	100	100	100	100	100	100	100	100
Syn9902	37.8439	100	100	100	100	100	100	100	100	100	100	100	100	100	100	100	100	100	100	100	100	100	100	100	100	100	100	100	100	100	100	100	100	100	100	100	100	100	37.8439	100	100	100	100	100	100	100	100	100	100
Synechoco107	36.8537	100	100	100	100	100	100	100	100	100	100	100	100	100	100	100	100	100	100	100	100	100	100	100	100	100	100	100	100	100	100	100	100	100	100	100	100	100	36.8537	100	100	100	100	100	100	100	100	100	100
Synechoco5701	33.4902	100	100	100	100	100	100	100	100	100	100	100	100	100	100	100	100	100	100	100	100	100	100	100	100	100	100	100	100	100	100	100	100	100	100	100	100	100	33.4902	100	100	100	100	100	100	100	100	100	100
Synechoco7805	36.7659	100	100	100	100	100	100	100	100	100	100	100	100	100	100	100	100	100	100	100	100	100	100	100	100	100	100	100	100	100	100	100	100	100	100	100	100	100	36.7659	100	100	100	100	100	100	100	100	100	100
Synechoco9916	35.706	100	100	100	100	100	100	100	100	100	100	100	100	100	100	100	100	100	100	100	100	100	100	100	100	100	100	100	100	100	100	100	100	100	100	100	100	100	35.706	100	100	100	100	100	100	100	100	100	100
Synechoco9917	35.054	100	100	100	100	100	100	100	100	100	100	100	100	100	100	100	100	100	100	100	100	100	100	100	100	100	100	100	100	100	100	100	100	100	100	100	100	100	35.054	100	100	100	100	100	100	100	100	100	100
SynechococcusRCC307	35.2638	100	100	100	100	100	100	100	100	100	100	100	100	100	100	100	100	100	100	100	100	100	100	100	100	100	100	100	100	100	100	100	100	100	100	100	100	100	35.2638	100	100	100	100	100	100	100	100	100	100
SynechococcusSpPCC7002	42.8852	100	100	100	100	100	100	100	100	100	100	100	100	100	100	100	100	100	100	100	100	100	100	100	100	100	100	100	100	100	100	100	100	100	100	100	100	100	42.8852	100	100	100	100	100	100	100	100	100	100
SynechococcusWH7803	37.2385	100	100	100	100	100	100	100	100	100	100	100	100	100	100	100	100	100	100	100	100	100	100	100	100	100	100	100	100	100	100	100	100	100	100	100	100	100	37.2385	100	100	100	100	100	100	100	100	100	100
SynEl7942	38.4615	100	100	100	100	100	100	100	100	100	100	100	100	100	100	100	100	100	100	100	100	100	100	100	100	100	100	100	100	100	100	100	100	100	100	100	100	100	38.4615	100	100	100	100	100	100	100	100	100	100
SynJA23B	41.9048	100	100	100	100	100	100	100	100	100	100	100	100	100	100	100	100	100	100	100	100	100	100	100	100	100	100	100	100	100	100	100	100	100	100	100	100	100	41.9048	100	100	100	100	100	100	100	100	100	100
SynJA33A	39.6775	100	100	100	100	100	100	100	100	100	100	100	100	100	100	100	100	100	100	100	100	100	100	100	100	100	100	100	100	100	100	100	100	100	100	100	100	100	39.6775	100	100	100	100	100	100	100	100	100	100
SyntrophobacterFumaroxidansMPOB	100	100	100	100	100	100	100	100	100	100	100	100	100	100	100	100	100	100	100	100	100	100	100	100	100	100	100	100	100	100	100	100	100	100	100	100	100	100	100	100	100	100	100	100	100	100	100	100	100
SyntrophomonasWolfeiGoettingen	100	100	100	100	100	100	100	100	100	100	100	100	100	100	100	100	100	100	100	100	100	100	100	100	100	100	100	100	100	100	100	100	100	100	100	100	100	100	100	100	100	100	100	100	100	100	100	100	100
SyntrophusAciditrophicusSB	100	100	100	100	100	100	100	100	100	100	100	100	100	100	100	100	100	100	100	100	100	100	100	100	100	100	100	100	100	100	100	100	100	100	100	100	100	100	100	100	100	100	100	100	100	100	100	100	100
TenacibaculumSpMED152	100	100	100	100	100	100	100	100	100	100	100	100	100	100	100	100	100	100	100	100	100	100	100	100	100	100	100	100	100	100	46.1927	100	100	100	100	100	100	100	100	100	100	100	100	100	100	100	100	100	100
tengcongensisMB4	100	100	100	100	100	100	100	100	100	100	100	100	100	100	100	100	100	100	100	100	100	100	100	100	100	100	100	100	100	100	100	100	100	75.3659	100	100	100	100	100	100	100	100	100	100	100	100	100	100	100
ThalassiosiraPseudonana	100	100	100	100	100	100	100	100	100	100	100	100	100	100	100	100	100	100	100	100	100	100	100	100	100	100	100	100	100	100	100	100	100	100	100	100	100	100	100	100	100	100	100	100	100	100	100	96.9223	100
ThaueraSpMZ1T	100	100	100	100	100	100	100	100	100	84.3168	100	100	100	100	100	100	100	100	100	100	100	100	100	100	100	100	100	100	100	100	100	100	100	100	100	100	100	100	100	100	100	100	100	100	100	100	100	100	100
ThermobifidaFuscaYX	100	100	100	100	100	100	100	100	100	100	100	100	100	100	100	100	100	100	100	100	100	100	100	100	100	100	100	100	100	100	100	100	100	100	100	100	100	100	100	100	100	100	100	100	100	100	100	100	100
ThermococcusKodakarensisKOD1	100	100	100	100	100	100	100	100	100	100	100	100	100	100	100	100	100	100	100	100	100	100	100	100	100	100	100	100	100	100	100	100	100	100	100	100	100	100	100	100	100	100	100	100	100	100	100	100	100
ThermococcusOnnurineusNA1	100	100	100	100	100	100	100	100	100	100	100	100	100	100	100	100	100	100	100	100	100	100	100	100	100	100	100	100	100	100	100	100	100	100	100	100	100	100	100	100	100	100	100	100	100	100	100	100	100
thermodenitrificansNG80-2	100	100	100	100	100	100	100	100	100	100	100	100	100	100	100	100	100	100	100	100	100	100	100	100	100	100	100	100	100	100	100	100	100	100	100	100	100	100	100	100	100	100	100	100	100	100	100	100	40.7942
ThermodesulfovibrioYellowstoniiDSM11347	100	100	100	100	100	100	100	100	100	100	100	100	100	100	100	100	100	100	100	100	100	100	100	100	100	100	100	100	100	100	100	100	100	100	100	100	100	100	100	100	100	100	100	100	100	100	100	100	100
ThermofilumPendensHrk5	100	100	100	100	100	100	100	100	100	100	100	100	100	100	100	100	100	100	100	100	100	100	100	100	100	100	100	100	100	100	100	100	100	100	100	100	100	100	100	100	100	100	100	100	100	100	100	100	100
ThermomicrobiumRoseumDSM5159	100	100	100	100	100	100	100	100	100	100	100	100	100	100	100	100	100	100	100	100	100	100	100	100	100	100	100	100	100	100	100	100	100	100	100	100	100	100	100	100	100	100	100	100	100	100	100	100	100
ThermoplasmaAcidophilumDSM1728	100	100	100	100	100	100	100	100	100	100	100	100	100	100	100	100	100	100	100	100	100	100	100	100	100	100	100	100	100	100	100	100	100	100	100	100	100	100	100	100	100	100	100	100	100	100	100	100	100
ThermoplasmaVolcaniumGSS1	100	100	100	100	100	100	100	100	100	100	100	100	100	100	100	100	100	100	100	100	100	100	100	100	100	100	100	100	100	100	100	100	100	100	100	100	100	100	100	100	100	100	100	100	100	100	100	100	100
ThermoproteusNeutrophilusV24Sta	100	100	100	100	100	100	100	100	100	100	100	100	100	100	100	100	100	100	100	100	100	100	100	100	100	100	100	100	100	100	100	100	100	100	100	100	100	100	100	100	100	100	100	100	100	100	100	100	100
ThermosinusCarboxydivoransNor1	100	100	100	100	100	100	100	100	100	100	100	100	100	100	100	100	100	100	100	100	100	100	100	100	100	100	100	100	100	100	100	100	100	100	100	100	100	100	100	100	100	100	100	100	100	100	100	100	100
ThermosiphoAfricanusTCF52B	100	100	100	100	100	100	100	100	100	100	100	100	100	100	100	100	100	100	100	100	100	100	100	100	100	100	100	100	100	100	100	100	100	100	100	100	100	100	100	100	100	100	100	100	100	100	100	100	100
ThermosiphoMelanesiensisBI429	100	100	100	100	100	100	100	100	100	100	100	100	100	100	100	100	100	100	100	100	100	100	100	100	100	100	100	100	100	100	100	100	100	100	100	100	100	100	100	100	100	100	100	100	100	100	100	100	100
Thermosyn	43.2228	100	100	100	100	100	100	100	100	100	100	100	100	100	100	100	100	100	100	100	100	100	100	100	100	100	100	100	100	100	100	100	100	100	100	100	100	100	43.2228	100	100	100	100	100	100	100	100	100	100
ThermotogaLettingaeTMO	100	100	100	100	100	100	100	100	100	100	100	100	100	100	100	100	100	100	100	100	100	100	100	100	100	100	100	100	100	100	100	100	100	100	100	100	100	100	100	100	100	100	100	100	100	100	100	100	100
ThermotogaMaritimaMSB8	100	100	100	100	100	100	100	100	100	100	100	100	100	100	100	100	100	100	100	100	100	100	100	100	100	100	100	100	100	100	100	100	100	100	100	100	100	100	100	100	100	100	100	100	100	100	100	100	100
ThermotogaNeapolitanaDSM4359	100	100	100	100	100	100	100	100	100	100	100	100	100	100	100	100	100	100	100	100	100	100	100	100	100	100	100	100	100	100	100	100	100	100	100	100	100	100	100	100	100	100	100	100	100	100	100	100	100
ThermotogaPetrophilaRKU-1	100	100	100	100	100	100	100	100	100	100	100	100	100	100	100	100	100	100	100	100	100	100	100	100	100	100	100	100	100	100	100	100	100	100	100	100	100	100	100	100	100	100	100	100	100	100	100	100	100
ThermotogaSpRQ2	100	100	100	100	100	100	100	100	100	100	100	100	100	100	100	100	100	100	100	100	100	100	100	100	100	100	100	100	100	100	100	100	100	100	100	100	100	100	100	100	100	100	100	100	100	100	100	100	100
ThermusThermophilusHB27	100	100	100	100	100	100	100	100	100	100	100	100	100	100	100	100	100	100	100	100	100	100	100	100	100	100	100	100	100	100	100	100	100	100	100	100	100	100	100	100	100	100	100	100	100	100	100	100	100
ThermusThermophilusHB8	100	100	100	100	100	100	100	100	100	100	100	100	100	100	100	100	100	100	100	100	100	100	100	100	100	100	100	100	100	100	100	100	100	100	100	100	100	100	100	100	100	100	100	100	100	100	100	100	100
ThioalkalivibrioSpHLEbGR7	100	100	100	100	100	100	100	100	100	100	100	100	100	100	100	100	100	100	100	100	100	100	100	100	100	100	100	100	100	100	100	100	38.7543	100	100	100	100	100	100	100	100	100	100	100	100	100	100	100	100
ThiobacillusDenitrificansATCC25259	100	100	100	100	100	100	100	100	83.2849	83.2849	100	100	100	100	100	100	100	100	100	100	100	100	100	100	100	100	100	100	100	100	100	100	83.2849	100	100	100	100	100	100	100	100	100	100	100	100	100	100	100	100
ThiomicrospiraCrunogenaXCL-2	100	100	100	100	100	100	100	100	100	100	100	100	100	100	100	100	100	100	100	100	100	100	94.7902	94.7902	100	100	100	100	100	94.7902	100	100	94.7902	100	100	100	100	100	100	100	100	100	100	100	100	100	100	100	100
thuringiensisStrAlHakam	100	100	100	100	100	100	100	100	100	100	100	100	100	100	100	100	100	100	100	100	100	100	100	100	100	100	100	100	100	100	100	100	100	100	100	100	100	100	100	100	100	100	100	100	100	100	100	100	93.1722
TolumonasAuensisDSM9187	100	100	100	100	100	100	100	100	100	100	100	100	100	100	100	100	100	100	100	100	100	100	47.8147	47.8147	100	100	100	100	100	100	100	55.4795	100	100	100	100	100	100	100	100	100	100	100	100	100	100	100	100	100
TreponemaDenticolaATCC35405	100	100	100	100	100	100	100	100	100	100	100	100	100	100	100	100	100	100	100	100	100	100	100	100	100	100	100	100	100	100	100	100	100	100	100	100	100	100	100	100	100	100	100	100	100	100	100	100	100
TreponemaPallidumNichols	100	100	100	100	100	100	100	100	100	100	100	100	100	100	100	100	100	100	100	100	100	100	100	100	100	100	100	100	100	100	100	100	100	100	100	100	100	100	100	100	100	100	100	100	100	100	100	100	100
TreponemaPallidumSubspPallidumSS14	100	100	100	100	100	100	100	100	100	100	100	100	100	100	100	100	100	100	100	100	100	100	100	100	100	100	100	100	100	100	100	100	100	100	100	100	100	100	100	100	100	100	100	100	100	100	100	100	100
TrichoMS101	53.3459	100	100	100	100	100	100	100	100	100	100	100	100	100	100	100	100	100	100	100	100	100	100	100	100	100	100	100	100	100	100	100	100	100	100	100	100	100	45.5427	100	100	100	100	100	100	100	100	100	100
TropherymaWhippleiStrTwist	100	100	100	100	100	100	100	84.8329	100	100	100	100	100	100	100	100	100	100	100	100	100	100	100	100	100	100	100	100	100	100	100	100	100	100	100	100	100	100	100	100	100	100	100	100	100	100	100	100	100
TropherymaWhippleiTW08-27	100	100	100	100	100	100	100	92.0261	100	100	100	100	100	100	100	100	100	100	100	100	100	100	100	100	100	100	100	100	100	100	100	100	100	100	100	100	100	100	100	100	100	100	100	100	100	100	100	100	100
TrypanosomaCruziStrainCLBrener	100	100	100	100	100	100	100	100	100	100	100	100	100	100	100	100	100	100	100	100	100	100	100	100	100	100	100	100	100	100	100	100	100	100	100	100	100	100	100	100	100	100	100	100	100	100	100	100	100
tuberculosisCDC1551	100	100	100	100	100	100	100	100	100	100	100	100	100	100	100	100	100	100	100	100	100	100	100	100	100	100	100	100	100	100	100	100	100	100	100	100	100	100	100	100	100	100	100	100	100	100	100	100	100
UnculturedMethanogenicArchaeonRCI	100	100	100	100	100	100	100	100	100	100	100	100	100	100	100	100	100	100	100	100	100	100	100	100	100	100	100	100	100	100	100	100	100	100	100	100	100	100	100	100	100	100	100	100	100	100	100	100	100
UnculturedTermiteGroup1BacteriumPhylotypeRsD17	100	94.8752	100	94.8752	94.8752	100	100	100	100	100	100	100	100	100	100	94.8752	100	91.7214	91.7214	91.7214	100	100	100	100	100	100	100	100	100	100	100	100	91.7214	78.318	100	100	100	100	100	61.6294	83.8371	91.7214	83.8371	83.8371	100	100	100	100	70.0394
UreaplasmaParvumATCC700970	100	100	100	100	100	100	100	100	100	100	100	100	100	100	100	100	100	100	100	100	100	100	100	100	100	100	100	100	100	100	100	100	100	100	100	100	100	100	100	100	100	100	100	100	100	100	100	100	100
UreaplasmaParvumSerovar3StrATCC27815	100	100	100	100	100	100	100	100	100	100	100	100	100	100	100	100	100	100	100	100	100	100	100	100	100	100	100	100	100	100	100	100	100	100	100	100	100	100	100	100	100	100	100	100	100	100	100	100	100
UreaplasmaUrealyticumSerovar10StrATCC33699	100	100	100	100	100	100	100	100	100	100	100	100	100	100	100	100	100	100	100	100	100	100	100	100	100	100	100	100	100	100	100	100	100	100	100	100	100	100	100	100	100	100	100	100	100	100	100	100	100
VariovoraxParadoxusS110	100	100	100	100	100	100	100	100	41.4429	48.3611	100	100	100	100	100	100	100	100	100	100	100	100	100	100	100	100	100	100	100	100	100	100	100	100	100	100	100	100	100	100	100	100	100	100	100	100	100	100	100
VerminephrobacterEiseniaeEF01-2	100	100	100	100	100	100	100	100	43.4067	43.4067	100	100	100	100	100	100	100	100	100	100	100	100	100	100	100	100	100	100	100	100	100	100	100	100	100	100	100	100	100	100	100	100	100	100	100	100	100	100	100
VibrioAlginolyticus12G01	100	100	100	100	100	100	100	100	100	100	100	100	100	100	100	100	100	100	100	100	100	100	46.3083	46.3083	100	100	100	100	100	100	100	46.3083	100	100	100	100	100	100	100	100	100	100	100	100	100	100	100	100	100
VibrioAngustumS14	100	100	100	100	100	100	100	100	100	100	100	100	100	100	100	100	100	100	100	100	100	100	44.5744	44.5744	100	100	100	100	100	100	100	44.5744	100	100	100	100	100	100	100	100	100	100	100	100	100	100	100	100	100
VibrioCholerae2740-80	100	100	100	100	100	100	100	100	100	100	100	100	100	100	100	100	100	100	100	100	100	100	45.0895	45.0895	100	100	100	100	100	100	100	45.0895	100	100	100	93.0387	100	100	100	100	100	100	100	100	100	100	100	100	100
VibrioCholeraeM662	100	100	100	100	100	100	100	100	100	100	100	100	100	100	100	100	100	100	100	100	100	100	47.701	47.701	100	100	100	100	100	100	100	47.701	100	100	100	70.0386	100	100	100	100	100	100	100	100	100	100	100	100	100
VibrioCholeraeMJ1236	100	100	100	100	100	100	100	100	100	100	100	100	100	100	100	100	100	100	100	100	100	100	48.2456	48.2456	100	100	100	100	100	100	100	48.2456	100	100	94.1143	85.3707	94.1143	100	100	100	100	100	100	100	100	100	100	100	100
VibrioCholeraeMO10	100	100	100	100	100	100	100	100	100	100	100	100	100	100	100	100	100	93.7759	100	93.7759	93.7759	100	46.3841	46.3841	100	100	100	100	100	100	100	46.3841	100	100	93.7759	77.6823	93.7759	100	100	100	100	100	100	100	100	100	100	100	100
VibrioCholeraeO1biovarEltorN16961	100	100	100	100	100	100	100	100	100	100	100	100	100	100	100	100	100	100	100	100	100	100	46.7495	46.7495	100	100	100	100	100	100	100	46.7495	100	100	100	85.9289	100	100	100	100	100	100	100	100	100	100	100	100	100
VibrioCholeraeO395	100	100	100	100	100	100	100	100	100	100	100	100	100	100	100	100	100	100	100	100	100	100	46.5336	46.5336	100	100	100	100	100	100	100	46.5336	100	100	100	93.4276	100	100	100	100	100	100	100	100	100	100	100	100	100
VibrioCholeraeRC385	100	100	100	100	100	100	100	100	100	100	100	100	100	100	100	100	100	92.4107	92.4107	92.4107	100	100	41.2309	41.2309	100	100	100	100	100	100	100	41.2309	100	100	100	92.4107	92.4107	100	100	100	100	100	100	100	100	100	100	100	100
VibrioCholeraeV51	100	100	100	100	100	100	100	100	100	100	100	100	100	100	100	100	100	92.4552	100	92.4552	100	100	44.1868	44.1868	100	100	100	100	100	100	100	44.1868	100	100	100	85.0649	100	100	100	100	100	100	100	100	100	100	100	100	100
VibrioCholeraeV52	100	100	100	100	100	100	100	100	100	100	100	100	100	100	100	100	100	100	100	100	100	100	45.3422	45.3422	100	100	100	100	100	100	100	45.3422	100	100	100	100	100	100	100	100	100	100	100	100	100	100	100	100	100
VibrioFischeriES114	100	100	100	100	100	100	100	100	100	100	100	100	100	100	100	100	100	94.7226	94.7226	94.7226	94.7226	94.7226	47.253	47.253	100	100	100	100	100	100	100	47.253	100	100	94.7226	87.226	94.7226	100	100	100	100	100	100	100	100	100	100	100	100
VibrioFischeriMJ11	100	100	100	100	100	100	100	100	100	100	100	100	100	100	100	100	100	100	100	100	100	100	47.8069	47.8069	100	100	100	100	100	100	100	47.8069	100	100	100	94.6535	100	100	100	100	100	100	100	100	100	100	100	100	100
VibrioHarveyiATCCBAA1116	100	100	100	100	100	100	100	100	100	100	100	100	100	100	100	100	100	100	100	100	100	100	85.3392	77.7593	100	100	100	100	100	100	100	44.0007	100	100	100	100	100	100	100	100	100	100	100	100	100	100	100	100	100
VibrioParahaemolyticusRIMD2210633	100	100	100	100	100	100	100	100	100	100	100	100	100	100	100	100	100	100	100	100	100	100	46.7702	46.7702	100	100	100	100	100	100	100	46.7702	100	100	100	100	100	100	100	100	100	100	100	100	100	100	100	100	100
VibrioSp_Ex25	100	100	100	100	100	100	100	100	100	100	100	100	100	100	100	100	100	100	100	100	100	100	45.8233	45.8233	100	100	100	100	100	100	100	45.8233	100	100	100	100	100	100	100	100	100	100	100	100	100	100	100	100	100
VibrioSplendidus12B01	100	100	100	100	100	100	100	100	100	100	100	100	100	100	100	100	100	100	100	100	100	100	45.8961	77.7429	100	100	100	100	100	100	100	45.8961	100	100	100	100	100	100	100	100	100	100	100	100	100	100	100	100	100
VibrioSplendidusLGP32	100	100	100	100	100	100	100	100	100	100	100	100	100	100	100	100	100	100	100	100	100	100	46.2062	46.2062	100	100	100	100	100	100	100	46.2062	100	100	100	100	100	100	100	100	100	100	100	100	100	100	100	100	100
VibrioSp_MED222	100	100	100	100	100	100	100	100	100	100	100	100	100	100	100	100	100	100	100	100	100	100	46.1798	46.1798	100	100	100	100	100	100	100	46.1798	100	100	100	100	100	100	100	100	100	100	100	100	100	100	100	100	100
VibrioVulnificusCMCP6	100	100	100	100	100	100	100	100	100	100	100	100	100	100	100	100	100	100	100	100	100	100	45.9558	45.9558	100	100	100	100	100	100	100	45.9558	100	100	100	100	100	100	100	100	100	100	100	100	100	100	100	100	100
VibrioVulnificusYJ016	100	100	100	100	100	100	100	100	100	100	100	100	100	100	100	100	100	100	100	100	100	100	48.2356	48.2356	100	100	100	100	100	100	100	48.2356	100	100	100	100	100	100	100	100	100	100	100	100	100	100	100	100	100
VitisVinifera	100	100	100	100	100	100	100	100	100	100	100	100	100	100	100	100	100	100	100	100	100	100	100	100	100	100	100	100	100	100	100	100	100	100	100	100	100	100	100	100	100	100	100	100	100	100	100	100	100
VolvoxCarteri	100	100	100	100	100	100	100	100	100	100	100	100	100	100	100	100	100	100	100	100	100	100	100	100	100	100	100	100	100	100	100	100	100	100	100	100	100	100	100	100	100	100	100	100	100	100	100	100	100
WigglesworthiaGlossinidia	100	93.5	100	93.5	68.6667	100	100	100	49.8333	58.8333	41.3333	41.3333	41.3333	85.3333	41.3333	50.3333	41.3333	41.3333	41.3333	41.3333	41.3333	41.3333	41.3333	41.3333	100	100	100	100	100	41.3333	100	41.3333	41.3333	100	41.3333	41.3333	41.3333	100	100	100	100	100	100	100	100	100	100	100	100
WillistoniTSC14030-0811_24	100	100	100	100	100	100	100	100	100	100	100	100	100	100	100	100	100	100	100	100	100	100	100	100	100	84.3854	91.4729	91.4729	100	100	100	100	100	100	100	100	100	100	100	100	100	100	100	100	38.6489	38.6489	45.515	100	100
WolbachiaDrosophilaAnanassae	100	100	100	100	100	100	100	100	100	100	100	100	100	100	100	100	100	100	100	100	100	100	100	100	100	100	100	100	100	100	100	100	100	100	71.7615	100	100	100	100	100	100	100	100	100	35.7779	24.1947	57.5051	100	100
WolbachiaDrosophilaMelanogaster	100	100	88.5503	100	100	100	100	100	100	100	100	100	100	100	100	100	100	100	100	100	100	100	100	100	100	100	92.1514	92.1514	100	100	100	100	100	100	100	100	100	100	100	100	100	100	100	100	39.7045	39.7045	46.1681	100	100
WolbachiaDrosophilaSimulans	100	100	97.3684	100	100	100	100	100	100	100	100	100	100	100	100	100	100	100	100	100	100	100	100	100	100	100	100	100	100	100	100	100	100	100	100	100	100	100	100	100	100	100	100	100	61.1842	61.1842	61.1842	100	100
WolbachiaPipientis	100	100	94.0505	100	100	100	100	100	100	100	100	100	100	100	100	100	100	100	100	100	100	100	100	100	100	94.0505	94.0505	94.0505	100	100	100	100	100	100	86.0636	100	100	100	100	100	100	100	100	100	69.2747	69.2747	69.2747	100	100
WolbachiaSpwRi	100	100	91.689	100	100	100	100	100	100	100	100	100	100	100	100	100	100	100	100	100	100	100	100	100	100	93.0295	93.0295	93.0295	100	100	100	100	100	100	77.748	100	100	100	91.689	100	100	100	100	100	61.3047	61.3047	61.3047	100	100
WolbachiaStrainTRS_Brugiamalayi	100	100	46.7866	100	100	100	100	100	100	100	100	100	100	100	100	100	100	100	100	100	100	100	100	100	100	40.1028	40.1028	40.1028	100	100	100	100	94.3445	100	40.1028	100	100	100	100	100	100	100	100	100	40.1028	40.1028	40.1028	100	100
WolinellaSuccinogenesDSM1740	100	100	100	100	100	100	100	100	100	100	100	100	100	100	100	100	100	100	100	100	100	100	100	100	100	100	100	100	100	100	100	100	100	100	100	100	100	100	100	100	100	100	100	100	100	100	100	100	100
XanthobacterAutotrophicusPy2	100	100	100	100	100	100	100	100	100	100	100	100	100	100	100	100	100	100	100	100	100	100	100	100	100	82.8612	81.9849	81.9849	100	100	100	100	100	100	100	100	100	100	100	100	100	100	100	100	100	100	100	100	100
XanthomonasAxonopodisCitri306	100	100	100	100	100	100	100	100	100	100	100	100	100	100	100	100	100	100	100	100	100	100	100	100	100	100	100	100	100	100	100	100	100	100	100	100	100	100	100	100	100	100	100	100	100	100	100	100	100
XanthomonasCampestris8004	100	100	100	100	100	100	100	100	100	100	100	100	100	100	100	100	100	100	100	100	100	100	100	100	100	100	100	100	100	100	100	100	100	100	100	100	100	100	100	100	100	100	100	100	100	100	100	100	100
XanthomonasCampestrisATCC33913	100	100	100	100	100	100	100	100	100	100	100	100	100	100	100	100	100	100	100	100	100	100	100	100	100	100	100	100	100	100	100	100	100	100	100	100	100	100	100	100	100	100	100	100	100	100	100	100	100
XanthomonasCampestrisPvCampestrisStrB100	100	100	100	100	100	100	100	100	100	100	100	100	100	100	100	100	100	100	100	100	100	100	100	100	100	100	100	100	100	100	100	100	100	100	100	100	100	100	100	100	100	100	100	100	100	100	100	100	100
XanthomonasCampestrisVesicatoria85-10	100	100	100	100	100	100	100	100	100	100	100	100	100	100	100	100	100	100	100	100	100	100	100	100	100	100	100	100	100	100	100	100	100	100	100	100	100	100	100	100	100	100	100	100	100	100	100	100	100
XanthomonasOryzaeMAFF311018	100	100	100	100	100	100	100	100	100	100	100	100	100	100	100	100	100	100	100	100	100	100	100	100	100	100	100	100	100	100	100	100	100	100	100	100	100	100	100	100	100	100	100	100	100	100	100	100	100
XanthomonasOryzaeOryzaeKACC10331	100	100	100	100	100	100	100	100	100	100	100	100	100	100	100	100	100	100	100	100	100	100	100	100	100	100	100	100	100	100	100	100	100	100	100	100	100	100	100	100	100	100	100	100	100	100	100	100	100
XanthomonasOryzaePvOryzaePXO99A	100	100	100	100	100	100	100	100	100	100	100	100	100	100	100	100	100	100	100	100	100	100	100	100	100	100	100	100	100	100	100	100	100	100	100	100	100	100	100	100	100	100	100	100	100	100	100	100	100
XylellaFastidiosa9a5c	100	100	100	100	100	100	100	100	100	100	100	100	100	100	100	100	100	100	100	100	100	100	100	100	100	100	100	100	100	100	100	100	100	100	100	100	100	100	100	100	100	100	100	100	100	100	100	100	100
XylellaFastidiosaAnn-1	100	100	100	100	100	100	100	100	100	100	100	100	100	100	100	100	100	100	100	100	100	100	100	100	100	100	100	100	100	100	100	100	100	100	100	100	100	100	100	100	100	100	100	100	100	100	100	100	100
XylellaFastidiosaDixon	100	100	100	100	100	100	100	100	100	100	100	100	100	100	100	100	100	100	100	100	100	100	100	100	100	100	100	100	100	100	100	100	100	100	100	100	100	100	100	100	100	100	100	100	100	100	100	100	100
XylellaFastidiosaM12	100	100	100	100	100	100	100	100	92.7126	92.7126	100	100	100	100	100	100	100	100	100	100	100	100	85.3239	92.7126	100	100	100	100	100	92.7126	100	100	92.7126	100	100	100	100	100	100	100	100	100	100	100	100	100	100	100	100
XylellaFastidiosaM23	100	100	100	100	100	100	100	100	100	100	100	100	100	100	100	100	100	100	100	100	100	100	93.1051	100	100	100	100	100	100	100	100	100	93.1051	100	100	100	100	100	100	100	100	100	100	100	100	100	100	100	100
XylellaFastidiosaTemecula1	100	100	100	100	100	100	100	100	100	100	100	100	100	100	100	100	100	100	100	100	100	100	100	100	100	100	100	100	100	100	100	100	92.6405	100	100	100	100	100	100	100	100	100	100	100	100	100	100	100	100
YarrowiaLipolytica	100	100	100	100	100	100	100	100	100	100	100	100	100	100	100	100	100	100	100	100	100	100	100	100	100	100	100	100	100	100	100	100	100	100	100	100	100	100	100	100	100	100	100	100	100	100	100	100	100
YersiniaBercovieriATCC43970	100	100	100	100	100	100	100	100	100	100	100	100	100	100	100	100	100	92.5852	92.5852	92.5852	92.5852	100	44.4602	44.4602	100	100	100	100	100	100	100	44.4602	100	100	100	100	100	100	100	100	100	100	100	100	100	100	100	100	100
YersiniaEnterocolitica8081	100	100	100	100	100	100	100	100	100	100	100	100	100	100	100	100	100	100	100	100	100	100	45.0025	45.0025	100	100	100	100	100	100	100	93.3199	100	100	100	100	100	100	100	100	100	100	100	100	100	100	100	100	100
YersiniaFrederikseniiATCC33641	100	100	100	100	100	100	100	100	100	100	100	100	100	100	100	100	100	100	100	100	100	100	45.2987	45.2987	100	100	100	100	100	100	100	93.046	100	100	100	100	100	100	100	100	100	100	100	100	100	100	100	100	100
YersiniaIntermediaATCC29909	100	100	100	100	100	100	100	100	100	100	100	100	100	100	100	100	100	100	100	100	100	100	45.6567	45.6567	100	100	100	100	100	100	100	77.2109	100	100	100	100	100	100	100	100	100	100	100	100	100	100	100	100	100
YersiniaMollaretiiATCC43969	100	100	100	100	100	100	100	100	100	100	100	100	100	100	100	100	100	93.4959	100	100	100	100	45.3117	45.3117	100	100	100	100	100	100	100	61.5176	100	100	100	100	100	100	100	100	100	100	100	100	100	100	100	100	100
YersiniaPestisAngola	100	100	100	100	100	100	100	100	100	100	100	100	100	100	100	100	100	93.3463	100	93.3463	93.3463	100	42.8334	42.8334	100	100	100	100	100	100	100	76.7119	100	100	100	100	100	100	100	100	100	100	100	100	100	100	100	100	100
YersiniaPestisAntiqua	100	100	100	100	100	100	100	100	100	100	100	100	100	100	100	100	100	100	100	100	100	100	62.1538	43.0277	100	100	100	100	100	100	100	92.9083	100	100	100	100	100	100	100	100	100	100	100	100	100	100	100	100	100
YersiniaPestisBiovarMicrotus91001	100	100	100	100	100	100	100	100	100	100	100	100	100	100	100	100	100	100	100	100	100	100	43.3116	43.3116	100	100	100	100	100	100	100	100	100	100	100	100	100	100	100	100	100	100	100	100	100	100	100	100	100
YersiniaPestisBiovarOrientalisIP275	100	100	100	100	100	100	100	100	100	100	100	100	100	100	100	100	100	100	100	100	100	100	49.8101	41.1883	100	100	100	100	100	100	100	92.1376	100	100	100	100	100	100	100	100	100	100	100	100	100	100	100	100	100
YersiniaPestisCO92	100	100	100	100	100	100	100	100	100	100	100	100	100	100	100	100	100	100	100	100	100	100	43.233	43.233	100	100	100	100	100	100	100	84.9481	100	100	100	100	100	100	100	100	100	100	100	100	100	100	100	100	100
YersiniaPestisKIM	100	100	100	100	100	100	100	100	100	100	100	100	100	100	100	100	100	100	100	100	100	100	44.0825	44.0825	100	100	100	100	100	100	100	100	100	100	100	100	100	100	100	100	100	100	100	100	100	100	100	100	100
YersiniaPestisNepal516	100	100	100	100	100	100	100	100	100	100	100	100	100	100	100	100	100	100	100	100	100	100	43.4805	43.4805	100	100	100	100	100	100	100	93.3029	100	100	100	100	100	100	100	100	100	100	100	100	100	100	100	100	100
YersiniaPestisPestoidesF	100	100	100	100	100	100	100	100	100	100	100	100	100	100	100	100	100	100	100	100	100	100	43.8999	43.8999	100	100	100	100	100	100	100	93.0066	100	100	100	100	100	100	100	100	100	100	100	100	100	100	100	100	100
YersiniaPseudotuberculosisIP31758	100	100	100	100	100	100	100	100	100	100	100	100	100	100	100	100	100	100	100	100	100	100	45.569	45.569	100	100	100	100	100	100	100	93.6304	100	100	100	100	100	100	100	100	100	100	100	100	100	100	100	100	100
YersiniaPseudotuberculosisIP32953	100	100	100	100	100	100	100	100	100	100	100	100	100	100	100	100	100	100	100	100	100	100	44.9455	44.9455	100	100	100	100	100	100	100	85.0266	100	100	100	100	100	100	100	100	100	100	100	100	100	100	100	100	100
YersiniaPseudotuberculosisPB1plus	100	100	100	100	100	100	100	100	100	100	100	100	100	100	100	100	100	100	100	100	100	100	44.4108	44.4108	100	100	100	100	100	100	100	83.8506	100	100	100	100	100	100	100	100	100	100	100	100	100	100	100	100	100
YersiniaPseudotuberculosisYPIII	100	100	100	100	100	100	100	100	100	100	100	100	100	100	100	100	100	100	100	100	100	100	44.2518	44.2518	100	100	100	100	100	100	100	91.7665	100	100	100	100	100	100	100	100	100	100	100	100	100	100	100	100	100
ZymomonasMobilisSubspMobilisZM4	100	100	100	100	100	100	100	100	100	100	100	100	100	100	100	100	100	100	100	100	100	100	100	100	100	84.6816	92.7711	84.6816	100	100	100	100	100	100	100	100	100	100	100	100	100	100	100	100	100	100	100	100	100
[truncated: 206 more columns]

## Sheet: Sheet3
Supporting file 1, sheet 3
Distance matrix for the tee in Fig. 1b
For 5th_01, generation stage of a common ancestor was colored.
4th	3th	2th	1th	0th
	5th_01	5th_02	5th_03	5th_04	5th_05	5th_06	5th_07	5th_08	5th_09	5th_10	5th_11	5th_12	5th_13	5th_14	5th_15	5th_16	5th_17	5th_18	5th_19	5th_20	5th_21	5th_22	5th_23	5th_24	5th_25	5th_26	5th_27	5th_28	5th_29	5th_30	5th_31	5th_32
5th_01	0	0.269484	0.589571	0.589507	0.833065	0.834346	0.834575	0.834986	0.972349	0.971986	0.971989	0.972088	0.972286	0.972578	0.97244	0.972417	1.00082	1.00092	1.00087	1.00078	1.00084	1.00085	1.00101	1.00093	1.00092	1.00095	1.00087	1.00073	1.00089	1.00077	1.00083	1.00087
5th_02	0.269484	0	0.589787	0.589963	0.83266	0.834051	0.834801	0.834694	0.972231	0.972207	0.972687	0.972798	0.972235	0.972503	0.972285	0.97247	1.00089	1.00074	1.00103	1.00092	1.00074	1.00076	1.00086	1.00089	1.00092	1.00087	1.00095	1.00069	1.00083	1.00088	1.00104	1.0009
5th_03	0.589571	0.589787	0	0.269998	0.834518	0.835341	0.834576	0.834983	0.973068	0.97256	0.972859	0.973178	0.972938	0.97299	0.973148	0.973173	1.00085	1.00079	1.00086	1.00071	1.00082	1.00091	1.00104	1.00088	1.00098	1.00081	1.00077	1.00087	1.00085	1.00094	1.00095	1.00085
5th_04	0.589507	0.589963	0.269998	0	0.834486	0.835289	0.834918	0.835169	0.973258	0.972662	0.973074	0.973113	0.973343	0.97316	0.973009	0.972887	1.00095	1.00078	1.00084	1.00091	1.00086	1.00101	1.00088	1.0009	1.00081	1.00077	1.00073	1.00081	1.00067	1.00083	1.00085	1.00086
5th_05	0.833065	0.83266	0.834518	0.834486	0	0.268296	0.587684	0.587982	0.972794	0.972361	0.972902	0.97306	0.972545	0.972542	0.973389	0.972525	1.0008	1.00082	1.00092	1.00081	1.00085	1.00078	1.00085	1.00097	1.00065	1.00066	1.00067	1.00077	1.00056	1.00073	1.00082	1.00077
5th_06	0.834346	0.834051	0.835341	0.835289	0.268296	0	0.588455	0.588936	0.972807	0.972988	0.97309	0.973867	0.9726	0.973284	0.973281	0.972456	1.00085	1.001	1.00086	1.00097	1.00081	1.00101	1.00089	1.00085	1.00066	1.00077	1.00066	1.00079	1.00081	1.00089	1.00104	1.00089
5th_07	0.834575	0.834801	0.834576	0.834918	0.587684	0.588455	0	0.268959	0.972947	0.972738	0.972715	0.973053	0.972355	0.972578	0.972411	0.97278	1.0009	1.00083	1.00081	1.00092	1.00088	1.00083	1.00101	1.00093	1.00086	1.00095	1.00074	1.00083	1.00095	1.00095	1.00091	1.00101
5th_08	0.834986	0.834694	0.834983	0.835169	0.587982	0.588936	0.268959	0	0.972558	0.97275	0.97221	0.972879	0.971855	0.972697	0.972394	0.972105	1.0009	1.00087	1.00097	1.00089	1.00086	1.0009	1.00099	1.00092	1.00099	1.00088	1.0009	1.00084	1.00096	1.00104	1.00074	1.00074
5th_09	0.972349	0.972231	0.973068	0.973258	0.972794	0.972807	0.972947	0.972558	0	0.269245	0.588783	0.589323	0.833225	0.834409	0.835038	0.834866	1.00079	1.00075	1.00062	1.00075	1.00069	1.00096	1.00086	1.00094	1.00089	1.00078	1.00079	1.00096	1.00079	1.00085	1.00089	1.0008
5th_10	0.971986	0.972207	0.97256	0.972662	0.972361	0.972988	0.972738	0.97275	0.269245	0	0.589167	0.589739	0.833749	0.834658	0.834748	0.834578	1.00084	1.00095	1.00083	1.00084	1.00081	1.00093	1.00088	1.00087	1.00105	1.00097	1.0008	1.00091	1.00095	1.00086	1.00077	1.00086
5th_11	0.971989	0.972687	0.972859	0.973074	0.972902	0.97309	0.972715	0.97221	0.588783	0.589167	0	0.26849	0.833859	0.833623	0.8339	0.834567	1.00085	1.0009	1.00098	1.00095	1.00081	1.00087	1.00086	1.00086	1.00095	1.00096	1.00084	1.00102	1.00095	1.0009	1.00088	1.00081
5th_12	0.972088	0.972798	0.973178	0.973113	0.97306	0.973867	0.973053	0.972879	0.589323	0.589739	0.26849	0	0.834079	0.834349	0.834713	0.834829	1.00101	1.00096	1.00099	1.00093	1.00074	1.00084	1.00082	1.00085	1.00085	1.00084	1.00089	1.00097	1.0009	1.00082	1.00091	1.00089
5th_13	0.972286	0.972235	0.972938	0.973343	0.972545	0.9726	0.972355	0.971855	0.833225	0.833749	0.833859	0.834079	0	0.26901	0.587719	0.588684	1.00097	1.00081	1.00076	1.00073	1.0007	1.00067	1.00086	1.00082	1.00083	1.00092	1.00081	1.00077	1.00099	1.00083	1.0009	1.00082
5th_14	0.972578	0.972503	0.97299	0.97316	0.972542	0.973284	0.972578	0.972697	0.834409	0.834658	0.833623	0.834349	0.26901	0	0.589479	0.590184	1.00094	1.00088	1.00084	1.00072	1.00079	1.00078	1.00081	1.00076	1.00094	1.00098	1.00096	1.00091	1.00076	1.00079	1.00087	1.0008
5th_15	0.97244	0.972285	0.973148	0.973009	0.973389	0.973281	0.972411	0.972394	0.835038	0.834748	0.8339	0.834713	0.587719	0.589479	0	0.269603	1.00083	1.00073	1.00091	1.00082	1.00073	1.00078	1.00095	1.00083	1.00096	1.00087	1.00073	1.00085	1.00084	1.00083	1.00108	1.00096
5th_16	0.972417	0.97247	0.973173	0.972887	0.972525	0.972456	0.97278	0.972105	0.834866	0.834578	0.834567	0.834829	0.588684	0.590184	0.269603	0	1.00094	1.00075	1.00086	1.00089	1.00091	1.00085	1.00082	1.0009	1.00082	1.00082	1.00084	1.00074	1.00079	1.00086	1.00095	1.00086
5th_17	1.00082	1.00089	1.00085	1.00095	1.0008	1.00085	1.0009	1.0009	1.00079	1.00084	1.00085	1.00101	1.00097	1.00094	1.00083	1.00094	0	0.269907	0.58956	0.589641	0.835031	0.835049	0.83553	0.835805	0.972734	0.973043	0.973216	0.973134	0.972154	0.972535	0.972586	0.972141
5th_18	1.00092	1.00074	1.00079	1.00078	1.00082	1.001	1.00083	1.00087	1.00075	1.00095	1.0009	1.00096	1.00081	1.00088	1.00073	1.00075	0.269907	0	0.590175	0.589319	0.834608	0.834741	0.834953	0.834826	0.972872	0.972927	0.972903	0.972662	0.972314	0.972271	0.972789	0.972748
5th_19	1.00087	1.00103	1.00086	1.00084	1.00092	1.00086	1.00081	1.00097	1.00062	1.00083	1.00098	1.00099	1.00076	1.00084	1.00091	1.00086	0.58956	0.590175	0	0.269569	0.835039	0.835213	0.834782	0.83486	0.972475	0.972668	0.972965	0.972763	0.972705	0.972878	0.973584	0.973074
5th_20	1.00078	1.00092	1.00071	1.00091	1.00081	1.00097	1.00092	1.00089	1.00075	1.00084	1.00095	1.00093	1.00073	1.00072	1.00082	1.00089	0.589641	0.589319	0.269569	0	0.83498	0.835012	0.834699	0.83485	0.97317	0.972772	0.973396	0.973173	0.972742	0.972792	0.973751	0.973013
5th_21	1.00084	1.00074	1.00082	1.00086	1.00085	1.00081	1.00088	1.00086	1.00069	1.00081	1.00081	1.00074	1.0007	1.00079	1.00073	1.00091	0.835031	0.834608	0.835039	0.83498	0	0.269571	0.589055	0.588875	0.972486	0.972559	0.972636	0.972699	0.972238	0.972956	0.973026	0.972562
5th_22	1.00085	1.00076	1.00091	1.00101	1.00078	1.00101	1.00083	1.0009	1.00096	1.00093	1.00087	1.00084	1.00067	1.00078	1.00078	1.00085	0.835049	0.834741	0.835213	0.835012	0.269571	0	0.589037	0.588837	0.972849	0.972502	0.972999	0.972999	0.972274	0.973104	0.972698	0.972643
5th_23	1.00101	1.00086	1.00104	1.00088	1.00085	1.00089	1.00101	1.00099	1.00086	1.00088	1.00086	1.00082	1.00086	1.00081	1.00095	1.00082	0.83553	0.834953	0.834782	0.834699	0.589055	0.589037	0	0.269458	0.973089	0.972642	0.973169	0.972907	0.97263	0.972886	0.973073	0.972894
5th_24	1.00093	1.00089	1.00088	1.0009	1.00097	1.00085	1.00093	1.00092	1.00094	1.00087	1.00086	1.00085	1.00082	1.00076	1.00083	1.0009	0.835805	0.834826	0.83486	0.83485	0.588875	0.588837	0.269458	0	0.972799	0.97254	0.972514	0.972638	0.972358	0.972943	0.972557	0.972807
5th_25	1.00092	1.00092	1.00098	1.00081	1.00065	1.00066	1.00086	1.00099	1.00089	1.00105	1.00095	1.00085	1.00083	1.00094	1.00096	1.00082	0.972734	0.972872	0.972475	0.97317	0.972486	0.972849	0.973089	0.972799	0	0.269243	0.589334	0.589457	0.834188	0.835336	0.834912	0.834533
5th_26	1.00095	1.00087	1.00081	1.00077	1.00066	1.00077	1.00095	1.00088	1.00078	1.00097	1.00096	1.00084	1.00092	1.00098	1.00087	1.00082	0.973043	0.972927	0.972668	0.972772	0.972559	0.972502	0.972642	0.97254	0.269243	0	0.589825	0.589513	0.834886	0.835384	0.834545	0.834202
5th_27	1.00087	1.00095	1.00077	1.00073	1.00067	1.00066	1.00074	1.0009	1.00079	1.0008	1.00084	1.00089	1.00081	1.00096	1.00073	1.00084	0.973216	0.972903	0.972965	0.973396	0.972636	0.972999	0.973169	0.972514	0.589334	0.589825	0	0.26917	0.834634	0.835053	0.834421	0.834505
5th_28	1.00073	1.00069	1.00087	1.00081	1.00077	1.00079	1.00083	1.00084	1.00096	1.00091	1.00102	1.00097	1.00077	1.00091	1.00085	1.00074	0.973134	0.972662	0.972763	0.973173	0.972699	0.972999	0.972907	0.972638	0.589457	0.589513	0.26917	0	0.834558	0.835372	0.834134	0.834452
5th_29	1.00089	1.00083	1.00085	1.00067	1.00056	1.00081	1.00095	1.00096	1.00079	1.00095	1.00095	1.0009	1.00099	1.00076	1.00084	1.00079	0.972154	0.972314	0.972705	0.972742	0.972238	0.972274	0.97263	0.972358	0.834188	0.834886	0.834634	0.834558	0	0.269446	0.590782	0.589955
5th_30	1.00077	1.00088	1.00094	1.00083	1.00073	1.00089	1.00095	1.00104	1.00085	1.00086	1.0009	1.00082	1.00083	1.00079	1.00083	1.00086	0.972535	0.972271	0.972878	0.972792	0.972956	0.973104	0.972886	0.972943	0.835336	0.835384	0.835053	0.835372	0.269446	0	0.590927	0.590257
5th_31	1.00083	1.00104	1.00095	1.00085	1.00082	1.00104	1.00091	1.00074	1.00089	1.00077	1.00088	1.00091	1.0009	1.00087	1.00108	1.00095	0.972586	0.972789	0.973584	0.973751	0.973026	0.972698	0.973073	0.972557	0.834912	0.834545	0.834421	0.834134	0.590782	0.590927	0	0.269411
5th_32	1.00087	1.0009	1.00085	1.00086	1.00077	1.00089	1.00101	1.00074	1.0008	1.00086	1.00081	1.00089	1.00082	1.0008	1.00096	1.00086	0.972141	0.972748	0.973074	0.973013	0.972562	0.972643	0.972894	0.972807	0.834533	0.834202	0.834505	0.834452	0.589955	0.590257	0.269411	0

## Sheet: Sheet4
Supporting file 1, sheet 4
AcaryochlorisMarinaMBIC11017	Bacteria; Cyanobacteria; unclassified Cyanobacteria; Acaryochloris; Acaryochloris marina; Acaryochloris marina MBIC11017	NCBI	http://www.ncbi.nlm.nih.gov
AcholeplasmalaidlawiiPG8A	Bacteria; Tenericutes; Mollicutes; Acholeplasmatales; Acholeplasmataceae; Acholeplasma; Acholeplasma laidlawii PG-8A	NCBI	http://www.ncbi.nlm.nih.gov
AcidiphiliumCryptumJF-5	Bacteria; Proteobacteria; Alphaproteobacteria; Rhodospirillales; Acetobacteraceae; Acidiphilium; Acidiphilium cryptum JF-5	NCBI	http://www.ncbi.nlm.nih.gov
AcidithiobacillusFerrooxidansATCC23270	Bacteria; Proteobacteria; Gammaproteobacteria; Acidithiobacillales; Acidithiobacillaceae; Acidithiobacillus; Acidithiobacillus ferrooxidans ATCC 23270	NCBI	http://www.ncbi.nlm.nih.gov
AcidithiobacillusFerrooxidansATCC53993	Bacteria; Proteobacteria; Gammaproteobacteria; Acidithiobacillales; Acidithiobacillaceae; Acidithiobacillus; Acidithiobacillus ferrooxidans ATCC 53993	NCBI	http://www.ncbi.nlm.nih.gov
AcidobacteriaBacteriumEllin345	Bacteria; Acidobacteria; unclassifed Acidobacteria; Candidatus Koribacter; Candidatus Koribacter versatilis	NCBI	http://www.ncbi.nlm.nih.gov
AcidobacteriumCapsulatumATCC51196	Bacteria; Acidobacteria; Acidobacteriales; Acidobacteriaceae; Acidobacterium; Acidobacterium capsulatum ATCC 51196	NCBI	http://www.ncbi.nlm.nih.gov
Acidothermus_cellulolyticus_11B	Bacteria; Actinobacteria; Actinobacteridae; Actinomycetales; Frankineae; Acidothermaceae; Acidothermus; Acidothermus cellulolyticus 11B	NCBI	http://www.ncbi.nlm.nih.gov
AcidovoraxCitrulliAAC00-1	Bacteria; Proteobacteria; Betaproteobacteria; Burkholderiales; Comamonadaceae; Acidovorax; Acidovorax citrulli AAC00-1	NCBI	http://www.ncbi.nlm.nih.gov
AcidovoraxSp_JS42	Bacteria; Proteobacteria; Betaproteobacteria; Burkholderiales; Comamonadaceae; Acidovorax; Acidovorax sp. JS42	NCBI	http://www.ncbi.nlm.nih.gov
AcinetobacterBaumanniiAB0057	Bacteria; Proteobacteria; Gammaproteobacteria; Pseudomonadales; Moraxellaceae; Acinetobacter; Acinetobacter calcoaceticus/baumannii complex; Acinetobacter baumannii AB0057	NCBI	http://www.ncbi.nlm.nih.gov
AcinetobacterBaumanniiAB3070294	Bacteria; Proteobacteria; Gammaproteobacteria; Pseudomonadales; Moraxellaceae; Acinetobacter; Acinetobacter calcoaceticus/baumannii complex; Acinetobacter baumannii AB307-0294	NCBI	http://www.ncbi.nlm.nih.gov
AcinetobacterBaumanniiACICU	Bacteria; Proteobacteria; Gammaproteobacteria; Pseudomonadales; Moraxellaceae; Acinetobacter; Acinetobacter baumannii; Acinetobacter baumannii ACICU	NCBI	http://www.ncbi.nlm.nih.gov
AcinetobacterBaumanniiATCC17	Bacteria; Proteobacteria; Gammaproteobacteria; Pseudomonadales; Moraxellaceae; Acinetobacter; Acinetobacter baumannii; Acinetobacter baumannii ATCC 17978	NCBI	http://www.ncbi.nlm.nih.gov
AcinetobacterBaumanniiAYE	Bacteria; Proteobacteria; Gammaproteobacteria; Pseudomonadales; Moraxellaceae; Acinetobacter; Acinetobacter baumannii; Acinetobacter baumannii AYE	NCBI	http://www.ncbi.nlm.nih.gov
AcinetobacterBaumanniiSDF	Bacteria; Proteobacteria; Gammaproteobacteria; Pseudomonadales; Moraxellaceae; Acinetobacter; Acinetobacter baumannii; Acinetobacter baumannii SDF	NCBI	http://www.ncbi.nlm.nih.gov
AcinetobacterSp_ADP1	Bacteria; Proteobacteria; Gammaproteobacteria; Pseudomonadales; Moraxellaceae; Acinetobacter; Acinetobacter sp. ADP1	NCBI	http://www.ncbi.nlm.nih.gov
ActinobacillusPleuropneumoniaeL20	Bacteria; Proteobacteria; Gammaproteobacteria; Pasteurellales; Pasteurellaceae; Actinobacillus; Actinobacillus pleuropneumoniae; Actinobacillus pleuropneumoniae L20	NCBI	http://www.ncbi.nlm.nih.gov
ActinobacillusPleuropneumoniaeSerovar1_4074	Bacteria; Proteobacteria; Gammaproteobacteria; Pasteurellales; Pasteurellaceae; Actinobacillus; Actinobacillus pleuropneumoniae serovar 1 str. 4074	NCBI	http://www.ncbi.nlm.nih.gov
ActinobacillusPleuropneumoniaeSerovar3strJL03	Bacteria; Proteobacteria; Gammaproteobacteria; Pasteurellales; Pasteurellaceae; Actinobacillus; Actinobacillus pleuropneumoniae serovar 3 str. JL03	NCBI	http://www.ncbi.nlm.nih.gov
ActinobacillusPleuropneumoniaeSerovar7strAP76	Bacteria; Proteobacteria; Gammaproteobacteria; Pasteurellales; Pasteurellaceae; Actinobacillus; Actinobacillus pleuropneumoniae serovar 7 str. AP76	NCBI	http://www.ncbi.nlm.nih.gov
ActinobacillusSuccinogenes130z	Bacteria; Proteobacteria; Gammaproteobacteria; Pasteurellales; Pasteurellaceae; Actinobacillus; Actinobacillus succinogenes; Actinobacillus succinogenes 130Z	NCBI	http://www.ncbi.nlm.nih.gov
AeromonasHydrophilaATCC7966	Bacteria; Proteobacteria; Gammaproteobacteria; Aeromonadales; Aeromonadaceae; Aeromonas; Aeromonas hydrophila subsp. hydrophila ATCC 7966	NCBI	http://www.ncbi.nlm.nih.gov
AeromonasSalmonicidaA449	Bacteria; Proteobacteria; Gammaproteobacteria; Aeromonadales; Aeromonadaceae; Aeromonas; Aeromonas salmonicida subsp. salmonicida A449	NCBI	http://www.ncbi.nlm.nih.gov
AeropyrumPernixK1	Archaea; Crenarchaeota; Thermoprotei; Desulfurococcales; Desulfurococcaceae; Aeropyrum; Aeropyrum pernix K1	NCBI	http://www.ncbi.nlm.nih.gov
AgrobacteriumRadiobacterK84	Bacteria; Proteobacteria; Alphaproteobacteria; Rhizobiales; Rhizobiaceae; Rhizobium/Agrobacterium group; Agrobacterium; Agrobacterium radiobacter K84	NCBI	http://www.ncbi.nlm.nih.gov
AgrobacteriumTumefaciensStrC58	Bacteria; Proteobacteria; Alphaproteobacteria; Rhizobiales; Rhizobiaceae; Rhizobium/Agrobacterium group; Agrobacterium; Agrobacterium tumefaciens str. C58	NCBI	http://www.ncbi.nlm.nih.gov
AgrobacteriumVitisS4	Bacteria; Proteobacteria; Alphaproteobacteria; Rhizobiales; Rhizobiaceae; Rhizobium/Agrobacterium group; Agrobacterium; Agrobacterium vitis S4	NCBI	http://www.ncbi.nlm.nih.gov
AkkermansiaMuciniphilaATCCBAA835	Bacteria; Verrucomicrobia; Verrucomicrobiae; Verrucomicrobiales; Verrucomicrobiaceae; Akkermansia; Akkermansia muciniphila ATCC BAA-835	NCBI	http://www.ncbi.nlm.nih.gov
AlcanivoraxBorkumensisSK2	Bacteria; Proteobacteria; Gammaproteobacteria; Oceanospirillales; Alcanivoracaceae; Alcanivorax; Alcanivorax borkumensis SK2	NCBI	http://www.ncbi.nlm.nih.gov
AlgoriphagusSpPR1	Bacteria; Bacteroidetes; Cytophagia; Cytophagales; Cyclobacteriaceae; Algoriphagus; Algoriphagus sp. PR1	NCBI	http://www.ncbi.nlm.nih.gov
AliivibrioSalmonicidaLFI1238	Bacteria; Proteobacteria; Gammaproteobacteria; Vibrionales; Vibrionaceae; Aliivibrio; Aliivibrio salmonicida LFI1238	NCBI	http://www.ncbi.nlm.nih.gov
AlkalilimnicolaEhrlicheiMLHE-1	Bacteria; Proteobacteria; Gammaproteobacteria; Chromatiales; Ectothiorhodospiraceae; Alkalilimnicola; Alkalilimnicola ehrlichii MLHE-1	NCBI	http://www.ncbi.nlm.nih.gov
AlkaliphilusMetalliredigenesQYMF	Bacteria; Firmicutes; Clostridia; Clostridiales; Clostridiaceae; Alkaliphilus; Alkaliphilus metalliredigens QYMF	NCBI	http://www.ncbi.nlm.nih.gov
alphaProteobacteriumHTCC2255	Bacteria; Proteobacteria; Alphaproteobacteria; Rhodobacterales; Rhodobacterales bacterium HTCC2255	NCBI	http://www.ncbi.nlm.nih.gov
AlteromonadalesBacteriumTW-7	Bacteria; Proteobacteria; Gammaproteobacteria; Alteromonadales; Alteromonadales bacterium TW-7	NCBI	http://www.ncbi.nlm.nih.gov
AlteromonasMacleodiiDeepEcotype	Bacteria; Proteobacteria; Gammaproteobacteria; Alteromonadales; Alteromonadaceae; Alteromonas; Alteromonas macleodii Deep ecotype	NCBI	http://www.ncbi.nlm.nih.gov
amoebophilaUWE25	Bacteria; Chlamydiae; Chlamydiales; Parachlamydiaceae; Candidatus Protochlamydia; Candidatus Protochlamydia amoebophila UWE25	NCBI	http://www.ncbi.nlm.nih.gov
Ana29413	Bacteria; Cyanobacteria; Nostocales; Nostocaceae; Anabaena; Anabaena variabilis ATCC 29413	NCBI	http://www.ncbi.nlm.nih.gov
AnaerocellumThermophilumDSM6725	Bacteria; Firmicutes; Clostridia; Thermoanaerobacterales; Thermoanaerobacterales Family III. Incertae Sedis; Caldicellulosiruptor; Caldicellulosiruptor bescii DSM 6725	NCBI	http://www.ncbi.nlm.nih.gov
AnaeromyxobacterDehalogenans2CP-C	Bacteria; Proteobacteria; Deltaproteobacteria; Myxococcales; Cystobacterineae; Myxococcaceae; Anaeromyxobacter; Anaeromyxobacter dehalogenans 2CP-C	NCBI	http://www.ncbi.nlm.nih.gov
AnaeromyxobacterDehalogenans2CP1	Bacteria; Proteobacteria; Deltaproteobacteria; Myxococcales; Cystobacterineae; Myxococcaceae; Anaeromyxobacter; Anaeromyxobacter dehalogenans 2CP-1	NCBI	http://www.ncbi.nlm.nih.gov
AnaeromyxobacterSpFw109-5	Bacteria; Proteobacteria; Deltaproteobacteria; Myxococcales; Cystobacterineae; Myxococcaceae; Anaeromyxobacter; Anaeromyxobacter sp. Fw109-5	NCBI	http://www.ncbi.nlm.nih.gov
AnaeromyxobacterSpK	Bacteria; Proteobacteria; Deltaproteobacteria; Myxococcales; Cystobacterineae; Myxococcaceae; Anaeromyxobacter; Anaeromyxobacter sp. K	NCBI	http://www.ncbi.nlm.nih.gov
AnaplasmaMarginaleStMaries	Bacteria; Proteobacteria; Alphaproteobacteria; Rickettsiales; Anaplasmataceae; Anaplasma; Anaplasma marginale str. St. Maries	NCBI	http://www.ncbi.nlm.nih.gov
AnaplasmaMarginaleStrFlorida	Bacteria; Proteobacteria; Alphaproteobacteria; Rickettsiales; Anaplasmataceae; Anaplasma; Anaplasma marginale str. Florida	NCBI	http://www.ncbi.nlm.nih.gov
AnaplasmaPhagocytophilumHZ	Bacteria; Proteobacteria; Alphaproteobacteria; Rickettsiales; Anaplasmataceae; Anaplasma; phagocytophilum group; Anaplasma phagocytophilum HZ	NCBI	http://www.ncbi.nlm.nih.gov
AnophelesGambiae	Eukaryota; Metazoa; Arthropoda; Hexapoda; Insecta; Pterygota; Neoptera; Endopterygota; Diptera; Nematocera; Culicoidea; Culicidae; Anophelinae; Anopheles; Anopheles gambiae	NCBI	http://www.ncbi.nlm.nih.gov
AnoxybacillusFlavithermusWK1	Bacteria; Firmicutes; Bacillales; Bacillaceae; Anoxybacillus; Anoxybacillus flavithermus WK1	NCBI	http://www.ncbi.nlm.nih.gov
AquifexAeolicusVF5	Bacteria; Aquificae; Aquificales; Aquificaceae; Aquifex; Aquifex aeolicus VF5	NCBI	http://www.ncbi.nlm.nih.gov
ArabidopsisThaliana	Eukaryota; Viridiplantae; Streptophyta; Embryophyta; Tracheophyta; Spermatophyta; Magnoliophyta; eudicotyledons; core eudicotyledons; rosids; malvids; Brassicales; Brassicaceae; Camelineae; Arabidopsis; Arabidopsis thaliana	NCBI	http://www.ncbi.nlm.nih.gov
ArchaeoglobusFulgidusDSM4304	Archaea; Euryarchaeota; Archaeoglobi; Archaeoglobales; Archaeoglobaceae; Archaeoglobus; Archaeoglobus fulgidus DSM 4304	NCBI	http://www.ncbi.nlm.nih.gov
ArcobacterButzleriRM4018	Bacteria; Proteobacteria; Epsilonproteobacteria; Campylobacterales; Campylobacteraceae; Arcobacter; Arcobacter butzleri RM4018	NCBI	http://www.ncbi.nlm.nih.gov
Arthrobacter_aurescens_TC1	Bacteria; Actinobacteria; Actinobacteridae; Actinomycetales; Micrococcineae; Micrococcaceae; Arthrobacter; Arthrobacter aurescens TC1	NCBI	http://www.ncbi.nlm.nih.gov
Arthrobacter_spFB24	Bacteria; Actinobacteria; Actinobacteridae; Actinomycetales; Micrococcineae; Micrococcaceae; Arthrobacter; Arthrobacter sp. FB24	NCBI	http://www.ncbi.nlm.nih.gov
ArthrobacterChlorophenolicusA6	Bacteria; Actinobacteria; Actinobacteridae; Actinomycetales; Micrococcineae; Micrococcaceae; Arthrobacter; Arthrobacter chlorophenolicus A6	NCBI	http://www.ncbi.nlm.nih.gov
AshbyaGossypiiATCC10895	Eukaryota; Fungi; Dikarya; Ascomycota; Saccharomycotina; Saccharomycetes; Saccharomycetales; Saccharomycetaceae; Eremothecium; Ashbya gossypii ATCC 10895	NCBI	http://www.ncbi.nlm.nih.gov
AsterYellowsWitches-broomAYWB	Bacteria; Tenericutes; Mollicutes; Acholeplasmatales; Acholeplasmataceae; Candidatus Phytoplasma; Candidatus Phytoplasma asteris; Aster yellows witches-broom phytoplasma AYWB	NCBI	http://www.ncbi.nlm.nih.gov
AurantimonasSpSI85-9A1	Bacteria; Proteobacteria; Alphaproteobacteria; Rhizobiales; Aurantimonadaceae; Aurantimonas; Aurantimonas manganoxydans SI85-9A1	NCBI	http://www.ncbi.nlm.nih.gov
AzoarcusSp_BH72	Bacteria; Proteobacteria; Betaproteobacteria; Rhodocyclales; Rhodocyclaceae; Azoarcus; Azoarcus sp. BH72	NCBI	http://www.ncbi.nlm.nih.gov
AzoarcusSp_EbN1	Bacteria; Proteobacteria; Betaproteobacteria; Rhodocyclales; Rhodocyclaceae; Azoarcus; Azoarcus sp. EbN1	NCBI	http://www.ncbi.nlm.nih.gov
AzorhizobiumCaulinodansORS571	Bacteria; Proteobacteria; Alphaproteobacteria; Rhizobiales; Xanthobacteraceae; Azorhizobium; Azorhizobium caulinodans ORS 571	NCBI	http://www.ncbi.nlm.nih.gov
AzotobacterVinelandiiAvOP	Bacteria; Proteobacteria; Gammaproteobacteria; Pseudomonadales; Pseudomonadaceae; Azotobacter vinelandii AvOP	NCBI	http://www.ncbi.nlm.nih.gov
AzotobacterVinelandiiDJ	Bacteria; Proteobacteria; Gammaproteobacteria; Pseudomonadales; Pseudomonadaceae; Azotobacter vinelandii DJ	NCBI	http://www.ncbi.nlm.nih.gov
BacillusAmyloliquefaciensFZB42	Bacteria; Firmicutes; Bacillales; Bacillaceae; Bacillus; Bacillus amyloliquefaciens FZB42	NCBI	http://www.ncbi.nlm.nih.gov
BacillusAnthracisA2012	Bacteria; Firmicutes; Bacillales; Bacillaceae; Bacillus; Bacillus cereus group; Bacillus anthracis str. A2012	NCBI	http://www.ncbi.nlm.nih.gov
BacillusAnthracisAmesAncestor	Bacteria; Firmicutes; Bacillales; Bacillaceae; Bacillus; Bacillus cereus group; Bacillus anthracis str. Ames Ancestor	NCBI	http://www.ncbi.nlm.nih.gov
BacillusAnthracisStrA0248	Bacteria; Firmicutes; Bacillales; Bacillaceae; Bacillus; Bacillus cereus group; Bacillus anthracis str. A0248	NCBI	http://www.ncbi.nlm.nih.gov
BacillusAnthracisStrAmes	Bacteria; Firmicutes; Bacillales; Bacillaceae; Bacillus; Bacillus cereus group; Bacillus anthracis str. Ames	NCBI	http://www.ncbi.nlm.nih.gov
BacillusAnthracisStrCDC684	Bacteria; Firmicutes; Bacillales; Bacillaceae; Bacillus; Bacillus cereus group; Bacillus anthracis str. CDC 684	NCBI	http://www.ncbi.nlm.nih.gov
BacillusAnthracisStrSterne	Bacteria; Firmicutes; Bacillales; Bacillaceae; Bacillus; Bacillus cereus group; Bacillus anthracis str. Sterne	NCBI	http://www.ncbi.nlm.nih.gov
BacillusCereus03BB102	Bacteria; Firmicutes; Bacillales; Bacillaceae; Bacillus; Bacillus cereus group; Bacillus cereus 03BB102	NCBI	http://www.ncbi.nlm.nih.gov
BacillusCereusAH187	Bacteria; Firmicutes; Bacillales; Bacillaceae; Bacillus; Bacillus cereus group; Bacillus cereus AH187	NCBI	http://www.ncbi.nlm.nih.gov
BacillusCereusAH820	Bacteria; Firmicutes; Bacillales; Bacillaceae; Bacillus; Bacillus cereus group; Bacillus cereus AH820	NCBI	http://www.ncbi.nlm.nih.gov
BacillusCereusATCC10987	Bacteria; Firmicutes; Bacillales; Bacillaceae; Bacillus; Bacillus cereus group; Bacillus cereus ATCC 10987	NCBI	http://www.ncbi.nlm.nih.gov
BacillusCereusATCC14579	Bacteria; Firmicutes; Bacillales; Bacillaceae; Bacillus; Bacillus cereus group; Bacillus cereus ATCC 14579	NCBI	http://www.ncbi.nlm.nih.gov
BacillusCereusB4264	Bacteria; Firmicutes; Bacillales; Bacillaceae; Bacillus; Bacillus cereus group; Bacillus cereus B4264	NCBI	http://www.ncbi.nlm.nih.gov
BacillusCereusE33L	Bacteria; Firmicutes; Bacillales; Bacillaceae; Bacillus; Bacillus cereus group; Bacillus cereus E33L	NCBI	http://www.ncbi.nlm.nih.gov
BacillusCereusG9241	Bacteria; Firmicutes; Bacillales; Bacillaceae; Bacillus; Bacillus cereus group; Bacillus cereus G9241	NCBI	http://www.ncbi.nlm.nih.gov
BacillusCereusG9842	Bacteria; Firmicutes; Bacillales; Bacillaceae; Bacillus; Bacillus cereus group; Bacillus cereus G9842	NCBI	http://www.ncbi.nlm.nih.gov
BacillusCereusQ1	Bacteria; Firmicutes; Bacillales; Bacillaceae; Bacillus; Bacillus cereus group; Bacillus cereus Q1	NCBI	http://www.ncbi.nlm.nih.gov
BacillusClausiiKSM-K16	Bacteria; Firmicutes; Bacillales; Bacillaceae; Bacillus; Bacillus clausii KSM-K16	NCBI	http://www.ncbi.nlm.nih.gov
BacillusCoagulans36D1	Bacteria; Firmicutes; Bacillales; Bacillaceae; Bacillus; Bacillus coagulans 36D1	NCBI	http://www.ncbi.nlm.nih.gov
BacillusHaloduransC-125	Bacteria; Firmicutes; Bacillales; Bacillaceae; Bacillus; Bacillus halodurans C-125	NCBI	http://www.ncbi.nlm.nih.gov
BacillusLicheniformisATCC14580	Bacteria; Firmicutes; Bacillales; Bacillaceae; Bacillus; Bacillus licheniformis ATCC 14580	NCBI	http://www.ncbi.nlm.nih.gov
BacillusNRRLB-14911	Bacteria; Firmicutes; Bacillales; Bacillaceae; Bacillus; Bacillus sp. NRRL B-14911	NCBI	http://www.ncbi.nlm.nih.gov
BacillusPumilusSAFR032	Bacteria; Firmicutes; Bacillales; Bacillaceae; Bacillus; Bacillus pumilus SAFR-032	NCBI	http://www.ncbi.nlm.nih.gov
BacillusSpB14905	Bacteria; Firmicutes; Bacillales; Bacillaceae; Bacillus; Bacillus sp. B14905	NCBI	http://www.ncbi.nlm.nih.gov
BacillusSubtilisSubsp168	Bacteria; Firmicutes; Bacillales; Bacillaceae; Bacillus; Bacillus subtilis subsp. subtilis str. 168	NCBI	http://www.ncbi.nlm.nih.gov
BacillusWeihenstephanensisKBAB4	Bacteria; Firmicutes; Bacillales; Bacillaceae; Bacillus; Bacillus cereus group; Bacillus weihenstephanensis KBAB4	NCBI	http://www.ncbi.nlm.nih.gov
BacteroidesFragilisNCTC9343	Bacteria; Bacteroidetes; Bacteroidia; Bacteroidales; Bacteroidaceae; Bacteroides; Bacteroides fragilis NCTC 9343	NCBI	http://www.ncbi.nlm.nih.gov
BacteroidesFragilisYCH46	Bacteria; Bacteroidetes; Bacteroidia; Bacteroidales; Bacteroidaceae; Bacteroides; Bacteroides fragilis YCH46	NCBI	http://www.ncbi.nlm.nih.gov
BacteroidesThetaioVP5482	Bacteria; Bacteroidetes; Bacteroidia; Bacteroidales; Bacteroidaceae; Bacteroides; Bacteroides thetaiotaomicron VPI-5482	NCBI	http://www.ncbi.nlm.nih.gov
BacteroidesVulgatusATCC8482	Bacteria; Bacteroidetes; Bacteroidia; Bacteroidales; Bacteroidaceae; Bacteroides; Bacteroides vulgatus ATCC 8482	NCBI	http://www.ncbi.nlm.nih.gov
BartonellaBacilliformisKC583	Bacteria; Proteobacteria; Alphaproteobacteria; Rhizobiales; Bartonellaceae; Bartonella; Bartonella bacilliformis KC583	NCBI	http://www.ncbi.nlm.nih.gov
BartonellaHenselaeStrHouston-1	Bacteria; Proteobacteria; Alphaproteobacteria; Rhizobiales; Bartonellaceae; Bartonella; Bartonella henselae str. Houston-1	NCBI	http://www.ncbi.nlm.nih.gov
BartonellaQuintanaStrToulouse	Bacteria; Proteobacteria; Alphaproteobacteria; Rhizobiales; Bartonellaceae; Bartonella; Bartonella quintana str. Toulouse	NCBI	http://www.ncbi.nlm.nih.gov
BartonellaTribocorumCIP105476	Bacteria; Proteobacteria; Alphaproteobacteria; Rhizobiales; Bartonellaceae; Bartonella; Bartonella tribocorum CIP 105476	NCBI	http://www.ncbi.nlm.nih.gov
BaumanniaCicadellinicolaStr_Hc	Bacteria; Proteobacteria; Gammaproteobacteria; Candidatus Baumannia; Candidatus Baumannia cicadellinicola; Baumannia cicadellinicola str. Hc (Homalodisca coagulata)	NCBI	http://www.ncbi.nlm.nih.gov
BdellovibrioBacteriovorusHD100	Bacteria; Proteobacteria; Deltaproteobacteria; Bdellovibrionales; Bdellovibrionaceae; Bdellovibrio; Bdellovibrio bacteriovorus HD100	NCBI	http://www.ncbi.nlm.nih.gov
BeijerinckiaIndicaSubspIndicaATCC9039	Bacteria; Proteobacteria; Alphaproteobacteria; Rhizobiales; Beijerinckiaceae; Beijerinckia; Beijerinckia indica subsp. indica ATCC 9039	NCBI	http://www.ncbi.nlm.nih.gov
BeutenbergiaCavernaeDSM12333	Bacteria; Actinobacteria; Actinobacteridae; Actinomycetales; Micrococcineae; Beutenbergiaceae; Beutenbergia; Beutenbergia cavernae DSM 12333	NCBI	http://www.ncbi.nlm.nih.gov
Bifidobacterium_longum_NCC2705	Bacteria; Actinobacteria; Actinobacteridae; Bifidobacteriales; Bifidobacteriaceae; Bifidobacterium; Bifidobacterium longum NCC2705	NCBI	http://www.ncbi.nlm.nih.gov
BifidobacteriumAdolescentisATCC15703	Bacteria; Actinobacteria; Actinobacteridae; Bifidobacteriales; Bifidobacteriaceae; Bifidobacterium; Bifidobacterium adolescentis ATCC 15703	NCBI	http://www.ncbi.nlm.nih.gov
BifidobacteriumAnimalisSubspLactisAD011	Bacteria; Actinobacteria; Actinobacteridae; Bifidobacteriales; Bifidobacteriaceae; Bifidobacterium; Bifidobacterium animalis subsp. lactis AD011	NCBI	http://www.ncbi.nlm.nih.gov
BifidobacteriumLongumDJO10A	Bacteria; Actinobacteria; Actinobacteridae; Bifidobacteriales; Bifidobacteriaceae; Bifidobacterium; Bifidobacterium longum DJO10A	NCBI	http://www.ncbi.nlm.nih.gov
BifidobacteriumLongumSubspInfantisATCC15697	Bacteria; Actinobacteria; Actinobacteridae; Bifidobacteriales; Bifidobacteriaceae; Bifidobacterium; Bifidobacterium longum subsp. infantis ATCC 15697	NCBI	http://www.ncbi.nlm.nih.gov
BlastopirellulaMarinaDSM3645	Bacteria; Planctomycetes; Planctomycetacia; Planctomycetales; Planctomycetaceae; Blastopirellula; Blastopirellula marina DSM 3645	NCBI	http://www.ncbi.nlm.nih.gov
BordetellaAvium197N	Bacteria; Proteobacteria; Betaproteobacteria; Burkholderiales; Alcaligenaceae; Bordetella; Bordetella avium 197N	NCBI	http://www.ncbi.nlm.nih.gov
BordetellaBronchisepticaRB50	Bacteria; Proteobacteria; Betaproteobacteria; Burkholderiales; Alcaligenaceae; Bordetella; Bordetella bronchiseptica RB50	NCBI	http://www.ncbi.nlm.nih.gov
BordetellaParapertussis12822	Bacteria; Proteobacteria; Betaproteobacteria; Burkholderiales; Alcaligenaceae; Bordetella; Bordetella parapertussis 12822	NCBI	http://www.ncbi.nlm.nih.gov
BordetellaPertussisTohama_I	Bacteria; Proteobacteria; Betaproteobacteria; Burkholderiales; Alcaligenaceae; Bordetella; Bordetella pertussis Tohama I	NCBI	http://www.ncbi.nlm.nih.gov
BordetellaPetriiDSM12804	Bacteria; Proteobacteria; Betaproteobacteria; Burkholderiales; Alcaligenaceae; Bordetella; Bordetella petrii DSM 12804	NCBI	http://www.ncbi.nlm.nih.gov
BorreliaAfzeliiPKo	Bacteria; Spirochaetes; Spirochaetales; Spirochaetaceae; Borrelia; Borrelia burgdorferi group; Borrelia afzelii PKo	NCBI	http://www.ncbi.nlm.nih.gov
BorreliaBurgdorferiB31	Bacteria; Spirochaetes; Spirochaetales; Spirochaetaceae; Borrelia; Borrelia burgdorferi group; Borrelia burgdorferi B31	NCBI	http://www.ncbi.nlm.nih.gov
BorreliaBurgdorferiZS7	Bacteria; Spirochaetes; Spirochaetales; Spirochaetaceae; Borrelia; Borrelia burgdorferi group; Borrelia burgdorferi ZS7	NCBI	http://www.ncbi.nlm.nih.gov
BorreliaDuttoniiLy	Bacteria; Spirochaetes; Spirochaetales; Spirochaetaceae; Borrelia; Borrelia duttonii Ly	NCBI	http://www.ncbi.nlm.nih.gov
BorreliaGariniiPBi	Bacteria; Spirochaetes; Spirochaetales; Spirochaetaceae; Borrelia; Borrelia burgdorferi group; Borrelia garinii PBi	NCBI	http://www.ncbi.nlm.nih.gov
BorreliaHermsiiDAH	Bacteria; Spirochaetes; Spirochaetales; Spirochaetaceae; Borrelia; Borrelia hermsii DAH	NCBI	http://www.ncbi.nlm.nih.gov
BorreliaRecurrentisA1	Bacteria; Spirochaetes; Spirochaetales; Spirochaetaceae; Borrelia; Borrelia recurrentis A1	NCBI	http://www.ncbi.nlm.nih.gov
BorreliaTuricatae91E135	Bacteria; Spirochaetes; Spirochaetales; Spirochaetaceae; Borrelia; Borrelia turicatae 91E135	NCBI	http://www.ncbi.nlm.nih.gov
BrachyspiraHyodysenteriaeWA1	Bacteria; Spirochaetes; Spirochaetales; Brachyspiraceae; Brachyspira; Brachyspira hyodysenteriae WA1	NCBI	http://www.ncbi.nlm.nih.gov
BradyrhizobiumBTAi1	Bacteria; Proteobacteria; Alphaproteobacteria; Rhizobiales; Bradyrhizobiaceae; Bradyrhizobium; Bradyrhizobium sp. BTAi1	NCBI	http://www.ncbi.nlm.nih.gov
BradyrhizobiumJaponicumUSDA110	Bacteria; Proteobacteria; Alphaproteobacteria; Rhizobiales; Bradyrhizobiaceae; Bradyrhizobium; Bradyrhizobium japonicum USDA 110	NCBI	http://www.ncbi.nlm.nih.gov
BradyrhizobiumORS278	Bacteria; Proteobacteria; Alphaproteobacteria; Rhizobiales; Bradyrhizobiaceae; Bradyrhizobium; Bradyrhizobium sp. ORS278	NCBI	http://www.ncbi.nlm.nih.gov
BrevibacillusBrevisNBRC100599	Bacteria; Firmicutes; Bacillales; Paenibacillaceae; Brevibacillus; Brevibacillus brevis NBRC 100599	NCBI	http://www.ncbi.nlm.nih.gov
Brevibacterium_linens_BL2	Bacteria; Actinobacteria; Actinobacteridae; Actinomycetales; Micrococcineae; Brevibacteriaceae; Brevibacterium; Brevibacterium linens BL2	NCBI	http://www.ncbi.nlm.nih.gov
BrucellaAbortusBiovar1Str9-941	Bacteria; Proteobacteria; Alphaproteobacteria; Rhizobiales; Brucellaceae; Brucella; Brucella abortus bv. 1 str. 9-941	NCBI	http://www.ncbi.nlm.nih.gov
BrucellaAbortusS19	Bacteria; Proteobacteria; Alphaproteobacteria; Rhizobiales; Brucellaceae; Brucella; Brucella abortus S19	NCBI	http://www.ncbi.nlm.nih.gov
BrucellaCanisATCC23365	Bacteria; Proteobacteria; Alphaproteobacteria; Rhizobiales; Brucellaceae; Brucella; Brucella canis ATCC 23365	NCBI	http://www.ncbi.nlm.nih.gov
BrucellaMelitensis16M	Bacteria; Proteobacteria; Alphaproteobacteria; Rhizobiales; Brucellaceae; Brucella; Brucella melitensis 16M	NCBI	http://www.ncbi.nlm.nih.gov
BrucellaMelitensisATCC23457	Bacteria; Proteobacteria; Alphaproteobacteria; Rhizobiales; Brucellaceae; Brucella; Brucella melitensis ATCC 23457	NCBI	http://www.ncbi.nlm.nih.gov
BrucellaMelitensisBiovarAbortus2308	Bacteria; Proteobacteria; Alphaproteobacteria; Rhizobiales; Brucellaceae; Brucella; Brucella melitensis biovar Abortus 2308	NCBI	http://www.ncbi.nlm.nih.gov
BrucellaOvisATCC25840	Bacteria; Proteobacteria; Alphaproteobacteria; Rhizobiales; Brucellaceae; Brucella; Brucella ovis ATCC 25840	NCBI	http://www.ncbi.nlm.nih.gov
BrucellaSuis1330	Bacteria; Proteobacteria; Alphaproteobacteria; Rhizobiales; Brucellaceae; Brucella; Brucella suis 1330	NCBI	http://www.ncbi.nlm.nih.gov
BrucellaSuisATCC23445	Bacteria; Proteobacteria; Alphaproteobacteria; Rhizobiales; Brucellaceae; Brucella; Brucella suis ATCC 23445	NCBI	http://www.ncbi.nlm.nih.gov
BuchneraAphidicolaStr_APS	Bacteria; Proteobacteria; Gammaproteobacteria; Enterobacteriales; Enterobacteriaceae; Buchnera; Buchnera aphidicola str. APS (Acyrthosiphon pisum)	NCBI	http://www.ncbi.nlm.nih.gov
BuchneraAphidicolaStr_Bp	Bacteria; Proteobacteria; Gammaproteobacteria; Enterobacteriales; Enterobacteriaceae; Buchnera; Buchnera aphidicola str. Bp (Baizongia pistaciae)	NCBI	http://www.ncbi.nlm.nih.gov
BuchneraAphidicolaStr_Cc	Bacteria; Proteobacteria; Gammaproteobacteria; Enterobacteriales; Enterobacteriaceae; Buchnera; Buchnera aphidicola str. Cc (Cinara cedri)	NCBI	http://www.ncbi.nlm.nih.gov
BuchneraAphidicolaStr_Sg	Bacteria; Proteobacteria; Gammaproteobacteria; Enterobacteriales; Enterobacteriaceae; Buchnera; Buchnera aphidicola str. Sg (Schizaphis graminum)	NCBI	http://www.ncbi.nlm.nih.gov
BuchneraAphidicolaStr5AAcyrthosiphonPisum	Bacteria; Proteobacteria; Gammaproteobacteria; Enterobacteriales; Enterobacteriaceae; Buchnera; Buchnera aphidicola str. 5A (Acyrthosiphon pisum)	NCBI	http://www.ncbi.nlm.nih.gov
BuchneraAphidicolaStrTuc7AcyrthosiphonPisum	Bacteria; Proteobacteria; Gammaproteobacteria; Enterobacteriales; Enterobacteriaceae; Buchnera; Buchnera aphidicola str. Tuc7 (Acyrthosiphon pisum)	NCBI	http://www.ncbi.nlm.nih.gov
bulgaricusATCC11842	Bacteria; Firmicutes; Lactobacillales; Lactobacillaceae; Lactobacillus; Lactobacillus delbrueckii subsp. bulgaricus ATCC 11842	NCBI	http://www.ncbi.nlm.nih.gov
bulgaricusATCCBAA-365	Bacteria; Firmicutes; Lactobacillales; Lactobacillaceae; Lactobacillus; Lactobacillus delbrueckii subsp. bulgaricus ATCC BAA-365	NCBI	http://www.ncbi.nlm.nih.gov
BurkholderiaAmbifariaMC40-6	Bacteria; Proteobacteria; Betaproteobacteria; Burkholderiales; Burkholderiaceae; Burkholderia; Burkholderia cepacia complex; Burkholderia ambifaria MC40-6	NCBI	http://www.ncbi.nlm.nih.gov
BurkholderiaCenocepaciaAU1054	Bacteria; Proteobacteria; Betaproteobacteria; Burkholderiales; Burkholderiaceae; Burkholderia; Burkholderia cepacia complex; Burkholderia cenocepacia AU 1054	NCBI	http://www.ncbi.nlm.nih.gov
BurkholderiaCenocepaciaHI2424	Bacteria; Proteobacteria; Betaproteobacteria; Burkholderiales; Burkholderiaceae; Burkholderia; Burkholderia cepacia complex; Burkholderia cenocepacia HI2424	NCBI	http://www.ncbi.nlm.nih.gov
BurkholderiaCenocepaciaJ2315	Bacteria; Proteobacteria; Betaproteobacteria; Burkholderiales; Burkholderiaceae; Burkholderia; Burkholderia cepacia complex; Burkholderia cenocepacia J2315	NCBI	http://www.ncbi.nlm.nih.gov
BurkholderiaCenocepaciaMC0-3	Bacteria; Proteobacteria; Betaproteobacteria; Burkholderiales; Burkholderiaceae; Burkholderia; Burkholderia cepacia complex; Burkholderia cenocepacia MC0-3	NCBI	http://www.ncbi.nlm.nih.gov
BurkholderiaCenocepaciaPC184	Bacteria; Proteobacteria; Betaproteobacteria; Burkholderiales; Burkholderiaceae; Burkholderia; Burkholderia cepacia complex; Burkholderia cenocepacia PC184	NCBI	http://www.ncbi.nlm.nih.gov
BurkholderiaCepaciaAMMD	Bacteria; Proteobacteria; Betaproteobacteria; Burkholderiales; Burkholderiaceae; Burkholderia; Burkholderia cepacia complex; Burkholderia ambifaria AMMD	NCBI	http://www.ncbi.nlm.nih.gov
BurkholderiaDolosaAUO158	Bacteria; Proteobacteria; Betaproteobacteria; Burkholderiales; Burkholderiaceae; Burkholderia; Burkholderia cepacia complex; Burkholderia dolosa AUO158	NCBI	http://www.ncbi.nlm.nih.gov
BurkholderiaGlumaeBGR1	Bacteria; Proteobacteria; Betaproteobacteria; Burkholderiales; Burkholderiaceae; Burkholderia; Burkholderia glumae BGR1	NCBI	http://www.ncbi.nlm.nih.gov
BurkholderiaMallei2002721280	Bacteria; Proteobacteria; Betaproteobacteria; Burkholderiales; Burkholderiaceae; Burkholderia; pseudomallei group; Burkholderia mallei 2002721280	NCBI	http://www.ncbi.nlm.nih.gov
BurkholderiaMalleiATCC23344	Bacteria; Proteobacteria; Betaproteobacteria; Burkholderiales; Burkholderiaceae; Burkholderia; pseudomallei group; Burkholderia mallei ATCC 23344	NCBI	http://www.ncbi.nlm.nih.gov
BurkholderiaMalleiFMH	Bacteria; Proteobacteria; Betaproteobacteria; Burkholderiales; Burkholderiaceae; Burkholderia; pseudomallei group; Burkholderia mallei FMH	NCBI	http://www.ncbi.nlm.nih.gov
BurkholderiaMalleiGB8horse4	Bacteria; Proteobacteria; Betaproteobacteria; Burkholderiales; Burkholderiaceae; Burkholderia; pseudomallei group; Burkholderia mallei GB8 horse 4	NCBI	http://www.ncbi.nlm.nih.gov
BurkholderiaMalleiJHU	Bacteria; Proteobacteria; Betaproteobacteria; Burkholderiales; Burkholderiaceae; Burkholderia; pseudomallei group; Burkholderia mallei JHU	NCBI	http://www.ncbi.nlm.nih.gov
BurkholderiaMalleiNCTC10229	Bacteria; Proteobacteria; Betaproteobacteria; Burkholderiales; Burkholderiaceae; Burkholderia; pseudomallei group; Burkholderia mallei NCTC 10229	NCBI	http://www.ncbi.nlm.nih.gov
BurkholderiaMalleiNCTC10247	Bacteria; Proteobacteria; Betaproteobacteria; Burkholderiales; Burkholderiaceae; Burkholderia; pseudomallei group; Burkholderia mallei NCTC 10247	NCBI	http://www.ncbi.nlm.nih.gov
BurkholderiaMalleiSAVP1	Bacteria; Proteobacteria; Betaproteobacteria; Burkholderiales; Burkholderiaceae; Burkholderia; pseudomallei group; Burkholderia mallei SAVP1	NCBI	http://www.ncbi.nlm.nih.gov
BurkholderiaMultivoransATCC17616	Bacteria; Proteobacteria; Betaproteobacteria; Burkholderiales; Burkholderiaceae; Burkholderia; Burkholderia cepacia complex; Burkholderia multivorans ATCC 17616	NCBI	http://www.ncbi.nlm.nih.gov
BurkholderiaPhymatumSTM815	Bacteria; Proteobacteria; Betaproteobacteria; Burkholderiales; Burkholderiaceae; Burkholderia; Burkholderia phymatum STM815	NCBI	http://www.ncbi.nlm.nih.gov
BurkholderiaPhytofirmansPsJN	Bacteria; Proteobacteria; Betaproteobacteria; Burkholderiales; Burkholderiaceae; Burkholderia; Burkholderia phytofirmans PsJN	NCBI	http://www.ncbi.nlm.nih.gov
BurkholderiaPseudomallei1106a	Bacteria; Proteobacteria; Betaproteobacteria; Burkholderiales; Burkholderiaceae; Burkholderia; pseudomallei group; Burkholderia pseudomallei 1106a	NCBI	http://www.ncbi.nlm.nih.gov
BurkholderiaPseudomallei1106b	Bacteria; Proteobacteria; Betaproteobacteria; Burkholderiales; Burkholderiaceae; Burkholderia; pseudomallei group; Burkholderia pseudomallei 1106b	NCBI	http://www.ncbi.nlm.nih.gov
BurkholderiaPseudomallei1655	Bacteria; Proteobacteria; Betaproteobacteria; Burkholderiales; Burkholderiaceae; Burkholderia; pseudomallei group; Burkholderia pseudomallei 1655	NCBI	http://www.ncbi.nlm.nih.gov
BurkholderiaPseudomallei1710a	Bacteria; Proteobacteria; Betaproteobacteria; Burkholderiales; Burkholderiaceae; Burkholderia; pseudomallei group; Burkholderia pseudomallei 1710a	NCBI	http://www.ncbi.nlm.nih.gov
BurkholderiaPseudomallei1710b	Bacteria; Proteobacteria; Betaproteobacteria; Burkholderiales; Burkholderiaceae; Burkholderia; pseudomallei group; Burkholderia pseudomallei 1710b	NCBI	http://www.ncbi.nlm.nih.gov
BurkholderiaPseudomallei305	Bacteria; Proteobacteria; Betaproteobacteria; Burkholderiales; Burkholderiaceae; Burkholderia; pseudomallei group; Burkholderia pseudomallei 305	NCBI	http://www.ncbi.nlm.nih.gov
BurkholderiaPseudomallei406e	Bacteria; Proteobacteria; Betaproteobacteria; Burkholderiales; Burkholderiaceae; Burkholderia; pseudomallei group; Burkholderia pseudomallei 406e	NCBI	http://www.ncbi.nlm.nih.gov
BurkholderiaPseudomallei668	Bacteria; Proteobacteria; Betaproteobacteria; Burkholderiales; Burkholderiaceae; Burkholderia; pseudomallei group; Burkholderia pseudomallei 668	NCBI	http://www.ncbi.nlm.nih.gov
BurkholderiaPseudomalleiK96243	Bacteria; Proteobacteria; Betaproteobacteria; Burkholderiales; Burkholderiaceae; Burkholderia; pseudomallei group; Burkholderia pseudomallei K96243	NCBI	http://www.ncbi.nlm.nih.gov
BurkholderiaPseudomalleiPasteur	Bacteria; Proteobacteria; Betaproteobacteria; Burkholderiales; Burkholderiaceae; Burkholderia; pseudomallei group; Burkholderia pseudomallei Pasteur 52237	NCBI	http://www.ncbi.nlm.nih.gov
BurkholderiaPseudomalleiS13	Bacteria; Proteobacteria; Betaproteobacteria; Burkholderiales; Burkholderiaceae; Burkholderia; pseudomallei group; Burkholderia pseudomallei S13	NCBI	http://www.ncbi.nlm.nih.gov
BurkholderiaSp383	Bacteria; Proteobacteria; Betaproteobacteria; Burkholderiales; Burkholderiaceae; Burkholderia; Burkholderia cepacia complex; Burkholderia sp. 383	NCBI	http://www.ncbi.nlm.nih.gov
BurkholderiaThailandensisE264	Bacteria; Proteobacteria; Betaproteobacteria; Burkholderiales; Burkholderiaceae; Burkholderia; pseudomallei group; Burkholderia thailandensis E264	NCBI	http://www.ncbi.nlm.nih.gov
BurkholderiaVietnamiensisG4	Bacteria; Proteobacteria; Betaproteobacteria; Burkholderiales; Burkholderiaceae; Burkholderia; Burkholderia cepacia complex; Burkholderia vietnamiensis G4	NCBI	http://www.ncbi.nlm.nih.gov
BurkholderiaXenovoransLB400	Bacteria; Proteobacteria; Betaproteobacteria; Burkholderiales; Burkholderiaceae; Burkholderia; Burkholderia xenovorans LB400	NCBI	http://www.ncbi.nlm.nih.gov
CaenorhabditisElegans	Eukaryota; Metazoa; Nematoda; Chromadorea; Rhabditida; Rhabditoidea; Rhabditidae; Peloderinae; Caenorhabditis; Caenorhabditis elegans	NCBI	http://www.ncbi.nlm.nih.gov
CaldivirgaMaquilingensisIC167	Archaea; Crenarchaeota; Thermoprotei; Thermoproteales; Thermoproteaceae; Caldivirga; Caldivirga maquilingensis IC-167	NCBI	http://www.ncbi.nlm.nih.gov
CampylobacterColiRM2228	Bacteria; Proteobacteria; Epsilonproteobacteria; Campylobacterales; Campylobacteraceae; Campylobacter; Campylobacter coli RM2228	NCBI	http://www.ncbi.nlm.nih.gov
CampylobacterConcisus13826	Bacteria; Proteobacteria; Epsilonproteobacteria; Campylobacterales; Campylobacteraceae; Campylobacter; Campylobacter concisus 13826	NCBI	http://www.ncbi.nlm.nih.gov
CampylobacterCurvus525_92	Bacteria; Proteobacteria; Epsilonproteobacteria; Campylobacterales; Campylobacteraceae; Campylobacter; Campylobacter curvus 525.92	NCBI	http://www.ncbi.nlm.nih.gov
CampylobacterFetusSubspFetus82-40	Bacteria; Proteobacteria; Epsilonproteobacteria; Campylobacterales; Campylobacteraceae; Campylobacter; Campylobacter fetus subsp. fetus 82-40	NCBI	http://www.ncbi.nlm.nih.gov
CampylobacterHominisATCCBAA381	Bacteria; Proteobacteria; Epsilonproteobacteria; Campylobacterales; Campylobacteraceae; Campylobacter; Campylobacter hominis ATCC BAA-381	NCBI	http://www.ncbi.nlm.nih.gov
CampylobacterJejuni260_94	Bacteria; Proteobacteria; Epsilonproteobacteria; Campylobacterales; Campylobacteraceae; Campylobacter; Campylobacter jejuni subsp. jejuni 260.94	NCBI	http://www.ncbi.nlm.nih.gov
CampylobacterJejuni84-25	Bacteria; Proteobacteria; Epsilonproteobacteria; Campylobacterales; Campylobacteraceae; Campylobacter; Campylobacter jejuni subsp. jejuni 84-25	NCBI	http://www.ncbi.nlm.nih.gov
CampylobacterJejuniCF93-6	Bacteria; Proteobacteria; Epsilonproteobacteria; Campylobacterales; Campylobacteraceae; Campylobacter; Campylobacter jejuni subsp. jejuni CF93-6	NCBI	http://www.ncbi.nlm.nih.gov
CampylobacterJejuniDoylei269_97	Bacteria; Proteobacteria; Epsilonproteobacteria; Campylobacterales; Campylobacteraceae; Campylobacter; Campylobacter jejuni subsp. doylei 269.97	NCBI	http://www.ncbi.nlm.nih.gov
CampylobacterJejuniHB93-13	Bacteria; Proteobacteria; Epsilonproteobacteria; Campylobacterales; Campylobacteraceae; Campylobacter; Campylobacter jejuni subsp. jejuni HB93-13	NCBI	http://www.ncbi.nlm.nih.gov
CampylobacterJejuniNCTC11168	Bacteria; Proteobacteria; Epsilonproteobacteria; Campylobacterales; Campylobacteraceae; Campylobacter; Campylobacter jejuni subsp. jejuni NCTC 11168	NCBI	http://www.ncbi.nlm.nih.gov
CampylobacterJejuniRM1221	Bacteria; Proteobacteria; Epsilonproteobacteria; Campylobacterales; Campylobacteraceae; Campylobacter; Campylobacter jejuni RM1221	NCBI	http://www.ncbi.nlm.nih.gov
CampylobacterJejuniSubspJejuni81116	Bacteria; Proteobacteria; Epsilonproteobacteria; Campylobacterales; Campylobacteraceae; Campylobacter; Campylobacter jejuni subsp. jejuni 81116	NCBI	http://www.ncbi.nlm.nih.gov
CampylobacterJejuniSubspJejuni81176	Bacteria; Proteobacteria; Epsilonproteobacteria; Campylobacterales; Campylobacteraceae; Campylobacter; Campylobacter jejuni subsp. jejuni 81-176	NCBI	http://www.ncbi.nlm.nih.gov
CampylobacterLariRM2100	Bacteria; Proteobacteria; Epsilonproteobacteria; Campylobacterales; Campylobacteraceae; Campylobacter; Campylobacter lari RM2100	NCBI	http://www.ncbi.nlm.nih.gov
CampylobacterUpsaliensisRM3195	Bacteria; Proteobacteria; Epsilonproteobacteria; Campylobacterales; Campylobacteraceae; Campylobacter; Campylobacter upsaliensis RM3195	NCBI	http://www.ncbi.nlm.nih.gov
CandidaGlabrataCBS138	Eukaryota; Fungi; Dikarya; Ascomycota; Saccharomycotina; Saccharomycetes; Saccharomycetales; Saccharomycetaceae; Nakaseomyces; mitosporic Nakaseomyces; Candida glabrata CBS 138	NCBI	http://www.ncbi.nlm.nih.gov
CandidatusAmoebophilusAsiaticus5a2	Bacteria; Bacteroidetes; unclassified Bacteroidetes; Candidatus Amoebophilus; Candidatus Amoebophilus asiaticus; Candidatus Amoebophilus asiaticus 5a2	NCBI	http://www.ncbi.nlm.nih.gov
CandidatusAzobacteroidesPseudotrichonymphaeGenomovarCFP2	Bacteria; Bacteroidetes; Bacteroidia; Bacteroidales; Candidatus Azobacteroides pseudotrichonymphae genomovar. CFP2	NCBI	http://www.ncbi.nlm.nih.gov
CandidatusBlochmannia_BPEN	Bacteria; Proteobacteria; Gammaproteobacteria; Enterobacteriales; Enterobacteriaceae; ant endosymbionts; Candidatus Blochmannia; Candidatus Blochmannia pennsylvanicus str. BPEN	NCBI	http://www.ncbi.nlm.nih.gov
CandidatusBlochmanniaFloridanus	Bacteria; Proteobacteria; Gammaproteobacteria; Enterobacteriales; Enterobacteriaceae; ant endosymbionts; Candidatus Blochmannia; Candidatus Blochmannia floridanus	NCBI	http://www.ncbi.nlm.nih.gov
CandidatusCarsonellaRuddiiPV	Bacteria; Proteobacteria; Gammaproteobacteria; Candidatus Carsonella; Candidatus Carsonella ruddii; Candidatus Carsonella ruddii PV	NCBI	http://www.ncbi.nlm.nih.gov
CandidatusDesulforudisAudaxviatorMP104C	Bacteria; Firmicutes; Clostridia; Clostridiales; Peptococcaceae; Candidatus Desulforudis; Candidatus Desulforudis audaxviator MP104C	NCBI	http://www.ncbi.nlm.nih.gov
CandidatusHamiltonellaDefensa5ATAcyrthosiphonPisum	Bacteria; Proteobacteria; Gammaproteobacteria; Enterobacteriales; Enterobacteriaceae; aphid secondary symbionts; Candidatus Hamiltonella; Candidatus Hamiltonella defensa 5AT (Acyrthosiphon pisum)	NCBI	http://www.ncbi.nlm.nih.gov
CandidatusKorarchaeumCryptofilumOPF8	Archaea; Korarchaeota; Candidatus Korarchaeum; Candidatus Korarchaeum cryptofilum; Candidatus Korarchaeum cryptofilum OPF8	NCBI	http://www.ncbi.nlm.nih.gov
CandidatusMethanoregulaBoonei6A8	Archaea; Euryarchaeota; Methanomicrobia; Methanomicrobiales; Genera incertae sedis; Methanoregula; Methanoregula boonei 6A8	NCBI	http://www.ncbi.nlm.nih.gov
CandidatusMethanosphaerulaPalustrisE19c	Archaea; Euryarchaeota; Methanomicrobia; Methanomicrobiales; Genera incertae sedis; Methanosphaerula; Methanosphaerula palustris E1-9c	NCBI	http://www.ncbi.nlm.nih.gov
CandidatusPelagibacterHTCC1002	Bacteria; Proteobacteria; Alphaproteobacteria; Rickettsiales; SAR11 cluster; Candidatus Pelagibacter; Candidatus Pelagibacter ubique HTCC1002	NCBI	http://www.ncbi.nlm.nih.gov
CandidatusPelagibacterHTCC1062	Bacteria; Proteobacteria; Alphaproteobacteria; Rickettsiales; SAR11 cluster; Candidatus Pelagibacter; Candidatus Pelagibacter ubique HTCC1062	NCBI	http://www.ncbi.nlm.nih.gov
CandidatusPhytoplasmaAustraliense	Bacteria; Tenericutes; Mollicutes; Acholeplasmatales; Acholeplasmataceae; Candidatus Phytoplasma; 16SrXII (Stolbur group); Candidatus Phytoplasma australiense	NCBI	http://www.ncbi.nlm.nih.gov
CandidatusPhytoplasmaMali	Bacteria; Tenericutes; Mollicutes; Acholeplasmatales; Acholeplasmataceae; Candidatus Phytoplasma; 16SrX (Apple proliferation group); Candidatus Phytoplasma mali	NCBI	http://www.ncbi.nlm.nih.gov
CandidatusRuthiaMagnificaStr_Cm	Bacteria; Proteobacteria; Gammaproteobacteria; sulfur-oxidizing symbionts; Candidatus Ruthia magnifica; Candidatus Ruthia magnifica str. Cm (Calyptogena magnifica)	NCBI	http://www.ncbi.nlm.nih.gov
CandidatusSulciaMuelleriGWSS	Bacteria; Bacteroidetes; Flavobacteria; Flavobacteriales; Candidatus Sulcia muelleri GWSS	NCBI	http://www.ncbi.nlm.nih.gov
CandidatusSulciaMuelleriStrHc	Bacteria; Bacteroidetes; Flavobacteria; Flavobacteriales; Candidatus Sulcia muelleri str. Hc (Homalodisca coagulata)	NCBI	http://www.ncbi.nlm.nih.gov
CandidatusVesicomyosociusOkutaniiHA	Bacteria; Proteobacteria; Gammaproteobacteria; sulfur-oxidizing symbionts; Calyptogena okutanii thioautotrophic gill symbiont; Candidatus Vesicomyosocius okutanii HA	NCBI	http://www.ncbi.nlm.nih.gov
CaulobacterCrescentusCB15	Bacteria; Proteobacteria; Alphaproteobacteria; Caulobacterales; Caulobacteraceae; Caulobacter; Caulobacter crescentus CB15	NCBI	http://www.ncbi.nlm.nih.gov
CaulobacterCrescentusNA1000	Bacteria; Proteobacteria; Alphaproteobacteria; Caulobacterales; Caulobacteraceae; Caulobacter; Caulobacter crescentus NA1000	NCBI	http://www.ncbi.nlm.nih.gov
CaulobacterSpK31	Bacteria; Proteobacteria; Alphaproteobacteria; Caulobacterales; Caulobacteraceae; Caulobacter; Caulobacter sp. K31	NCBI	http://www.ncbi.nlm.nih.gov
CellulophagaSpMED134	Bacteria; Bacteroidetes; Flavobacteria; Flavobacteriales; Flavobacteriaceae; Dokdonia; Dokdonia donghaensis MED134	NCBI	http://www.ncbi.nlm.nih.gov
CellvibrioJaponicusUeda107	Bacteria; Proteobacteria; Gammaproteobacteria; Pseudomonadales; Pseudomonadaceae; Cellvibrio; Cellvibrio japonicus Ueda107	NCBI	http://www.ncbi.nlm.nih.gov
ChlamydiaMuridarumNigg	Bacteria; Chlamydiae; Chlamydiales; Chlamydiaceae; Chlamydia; Chlamydia muridarum Nigg	NCBI	http://www.ncbi.nlm.nih.gov
ChlamydiaTrachomatis434Bu	Bacteria; Chlamydiae; Chlamydiales; Chlamydiaceae; Chlamydia; Chlamydia trachomatis 434/Bu	NCBI	http://www.ncbi.nlm.nih.gov
ChlamydiaTrachomatisA-HAR13	Bacteria; Chlamydiae; Chlamydiales; Chlamydiaceae; Chlamydia; Chlamydia trachomatis A/HAR-13	NCBI	http://www.ncbi.nlm.nih.gov
ChlamydiaTrachomatisD-UW-3-CX	Bacteria; Chlamydiae; Chlamydiales; Chlamydiaceae; Chlamydia; Chlamydia trachomatis D/UW-3/CX	NCBI	http://www.ncbi.nlm.nih.gov
ChlamydiaTrachomatisL2bUCH1Proctitis	Bacteria; Chlamydiae; Chlamydiales; Chlamydiaceae; Chlamydia; Chlamydia trachomatis L2b/UCH-1/proctitis	NCBI	http://www.ncbi.nlm.nih.gov
ChlamydomonasReinhardtiiV31	Eukaryota; Viridiplantae; Chlorophyta; Chlorophyceae; Chlamydomonadales; Chlamydomonadaceae; Chlamydomonas; Chlamydomonas reinhardtii	Joint Genome Institute	http://jgi.doe.gov
ChlamydophilaAbortusS26-3	Bacteria; Chlamydiae; Chlamydiales; Chlamydiaceae; Chlamydophila; Chlamydophila abortus S26/3	NCBI	http://www.ncbi.nlm.nih.gov
ChlamydophilaCaviaeGPIC	Bacteria; Chlamydiae; Chlamydiales; Chlamydiaceae; Chlamydophila; Chlamydophila caviae GPIC	NCBI	http://www.ncbi.nlm.nih.gov
ChlamydophilaFelisFe-C-56	Bacteria; Chlamydiae; Chlamydiales; Chlamydiaceae; Chlamydophila; Chlamydophila felis Fe/C-56	NCBI	http://www.ncbi.nlm.nih.gov
ChlamydophilaPneumoniaeAR39	Bacteria; Chlamydiae; Chlamydiales; Chlamydiaceae; Chlamydophila; Chlamydophila pneumoniae AR39	NCBI	http://www.ncbi.nlm.nih.gov
ChlamydophilaPneumoniaeCWL029	Bacteria; Chlamydiae; Chlamydiales; Chlamydiaceae; Chlamydophila; Chlamydophila pneumoniae; Chlamydophila pneumoniae CWL029	NCBI	http://www.ncbi.nlm.nih.gov
ChlamydophilaPneumoniaeJ138	Bacteria; Chlamydiae; Chlamydiales; Chlamydiaceae; Chlamydophila; Chlamydophila pneumoniae; Chlamydophila pneumoniae J138	NCBI	http://www.ncbi.nlm.nih.gov
ChlamydophilaPneumoniaeTW-183	Bacteria; Chlamydiae; Chlamydiales; Chlamydiaceae; Chlamydophila; Chlamydophila pneumoniae; Chlamydophila pneumoniae TW-183	NCBI	http://www.ncbi.nlm.nih.gov
ChlorobaculumParvumNCIB8327	Bacteria; Chlorobi; Chlorobia; Chlorobiales; Chlorobiaceae; Chlorobaculum; Chlorobaculum parvum NCIB 8327	NCBI	http://www.ncbi.nlm.nih.gov
ChlorobiumChlorochromatiiCaD3	Bacteria; Chlorobi; Chlorobia; Chlorobiales; Chlorobiaceae; Chlorobium/Pelodictyon group; Chlorobium; Chlorobium chlorochromatii CaD3	NCBI	http://www.ncbi.nlm.nih.gov
ChlorobiumFerrooxidansDSM13031	Bacteria; Chlorobi; Chlorobia; Chlorobiales; Chlorobiaceae; Chlorobium/Pelodictyon group; Chlorobium; Chlorobium ferrooxidans DSM 13031	NCBI	http://www.ncbi.nlm.nih.gov
ChlorobiumLimicolaDSM245	Bacteria; Chlorobi; Chlorobia; Chlorobiales; Chlorobiaceae; Chlorobium/Pelodictyon group; Chlorobium; Chlorobium limicola DSM 245	NCBI	http://www.ncbi.nlm.nih.gov
ChlorobiumPhaeobacteroidesBS1	Bacteria; Chlorobi; Chlorobia; Chlorobiales; Chlorobiaceae; Chlorobium/Pelodictyon group; Chlorobium; Chlorobium phaeobacteroides BS1	NCBI	http://www.ncbi.nlm.nih.gov
ChlorobiumPhaeoDSM266	Bacteria; Chlorobi; Chlorobia; Chlorobiales; Chlorobiaceae; Chlorobium/Pelodictyon group; Chlorobium; Chlorobium phaeobacteroides DSM 266	NCBI	http://www.ncbi.nlm.nih.gov
ChlorobiumTepidumTLS	Bacteria; Chlorobi; Chlorobia; Chlorobiales; Chlorobiaceae; Chlorobaculum; Chlorobium tepidum TLS	NCBI	http://www.ncbi.nlm.nih.gov
ChloroflexusAggregansDSM9485	Bacteria; Chloroflexi; Chloroflexales; Chloroflexaceae; Chloroflexus; Chloroflexus aggregans DSM 9485	NCBI	http://www.ncbi.nlm.nih.gov
ChloroflexusAurantiacusJ-10-fl	Bacteria; Chloroflexi; Chloroflexales; Chloroflexaceae; Chloroflexus; Chloroflexus aurantiacus J-10-fl	NCBI	http://www.ncbi.nlm.nih.gov
ChloroflexusSpY400fl	Bacteria; Chloroflexi; Chloroflexales; Chloroflexaceae; Chloroflexus; Chloroflexus sp. Y-400-fl	NCBI	http://www.ncbi.nlm.nih.gov
ChloroherpetonThalassiumATCC35110	Bacteria; Chlorobi; Chlorobia; Chlorobiales; Chlorobiaceae; Chloroherpeton; Chloroherpeton thalassium ATCC 35110	NCBI	http://www.ncbi.nlm.nih.gov
ChromobacteriumViolaceumATCC12472	Bacteria; Proteobacteria; Betaproteobacteria; Neisseriales; Neisseriaceae; Chromobacterium violaceum ATCC 12472	NCBI	http://www.ncbi.nlm.nih.gov
ChromohalobacterSalexigensDSM3043	Bacteria; Proteobacteria; Gammaproteobacteria; Oceanospirillales; Halomonadaceae; Chromohalobacter; Chromohalobacter salexigens DSM 3043	NCBI	http://www.ncbi.nlm.nih.gov
CitrobacterKoseriATCCBAA895	Bacteria; Proteobacteria; Gammaproteobacteria; Enterobacteriales; Enterobacteriaceae; Citrobacter; Citrobacter koseri ATCC BAA-895	NCBI	http://www.ncbi.nlm.nih.gov
ClavibacterMichiganensisSubspSepedonicus	Bacteria; Actinobacteria; Actinobacteridae; Actinomycetales; Micrococcineae; Microbacteriaceae; Clavibacter; Clavibacter michiganensis subsp. sepedonicus	NCBI	http://www.ncbi.nlm.nih.gov
Clavibacter_NCPPB382	Bacteria; Actinobacteria; Actinobacteridae; Actinomycetales; Micrococcineae; Microbacteriaceae; Clavibacter; Clavibacter michiganensis subsp. michiganensis NCPPB 382	NCBI	http://www.ncbi.nlm.nih.gov
ClostridiumAcetobutylicumATCC824	Bacteria; Firmicutes; Clostridia; Clostridiales; Clostridiaceae; Clostridium; Clostridium acetobutylicum ATCC 824	NCBI	http://www.ncbi.nlm.nih.gov
ClostridiumBotulinumA2StrKyoto	Bacteria; Firmicutes; Clostridia; Clostridiales; Clostridiaceae; Clostridium; Clostridium botulinum A2 str. Kyoto	NCBI	http://www.ncbi.nlm.nih.gov
ClostridiumBeijerinckiNCIMB8052	Bacteria; Firmicutes; Clostridia; Clostridiales; Clostridiaceae; Clostridium; Clostridium beijerinckii NCIMB 8052	NCBI	http://www.ncbi.nlm.nih.gov
ClostridiumBotulinumA3StrLochMaree	Bacteria; Firmicutes; Clostridia; Clostridiales; Clostridiaceae; Clostridium; Clostridium botulinum A3 str. Loch Maree	NCBI	http://www.ncbi.nlm.nih.gov
ClostridiumBotulinumAStrATCC19397	Bacteria; Firmicutes; Clostridia; Clostridiales; Clostridiaceae; Clostridium; Clostridium botulinum A str. ATCC 19397	NCBI	http://www.ncbi.nlm.nih.gov
ClostridiumBotulinumAStrHall	Bacteria; Firmicutes; Clostridia; Clostridiales; Clostridiaceae; Clostridium; Clostridium botulinum A str. Hall	NCBI	http://www.ncbi.nlm.nih.gov
ClostridiumBotulinumAstrATCC3502	Bacteria; Firmicutes; Clostridia; Clostridiales; Clostridiaceae; Clostridium; Clostridium botulinum A str. ATCC 3502	NCBI	http://www.ncbi.nlm.nih.gov
ClostridiumBotulinumB1StrOkra	Bacteria; Firmicutes; Clostridia; Clostridiales; Clostridiaceae; Clostridium; Clostridium botulinum B1 str. Okra	NCBI	http://www.ncbi.nlm.nih.gov
ClostridiumBotulinumBa4Str657	Bacteria; Firmicutes; Clostridia; Clostridiales; Clostridiaceae; Clostridium; Clostridium botulinum Ba4 str. 657	NCBI	http://www.ncbi.nlm.nih.gov
ClostridiumBotulinumBStrEklund17B	Bacteria; Firmicutes; Clostridia; Clostridiales; Clostridiaceae; Clostridium; Clostridium botulinum B str. Eklund 17B	NCBI	http://www.ncbi.nlm.nih.gov
ClostridiumBotulinumE3StrAlaskaE43	Bacteria; Firmicutes; Clostridia; Clostridiales; Clostridiaceae; Clostridium; Clostridium botulinum E3 str. Alaska E43	NCBI	http://www.ncbi.nlm.nih.gov
ClostridiumBotulinumFStrLangeland	Bacteria; Firmicutes; Clostridia; Clostridiales; Clostridiaceae; Clostridium; Clostridium botulinum F str. Langeland	NCBI	http://www.ncbi.nlm.nih.gov
ClostridiumCellulolyticumH10	Bacteria; Firmicutes; Clostridia; Clostridiales; Clostridiaceae; Clostridium; Clostridium cellulolyticum H10	NCBI	http://www.ncbi.nlm.nih.gov
ClostridiumDifficile630	Bacteria; Firmicutes; Clostridia; Clostridiales; Clostridiaceae; Clostridium; Clostridium difficile 630	NCBI	http://www.ncbi.nlm.nih.gov
ClostridiumDifficileQCD-32g58	Bacteria; Firmicutes; Clostridia; Clostridiales; Clostridiaceae; Clostridium; Clostridium difficile QCD-32g58	NCBI	http://www.ncbi.nlm.nih.gov
ClostridiumKluyveriDSM555	Bacteria; Firmicutes; Clostridia; Clostridiales; Clostridiaceae; Clostridium; Clostridium kluyveri DSM 555	NCBI	http://www.ncbi.nlm.nih.gov
ClostridiumKluyveriNBRC12016	Bacteria; Firmicutes; Clostridia; Clostridiales; Clostridiaceae; Clostridium; Clostridium kluyveri NBRC 12016	NCBI	http://www.ncbi.nlm.nih.gov
ClostridiumNovyiNT	Bacteria; Firmicutes; Clostridia; Clostridiales; Clostridiaceae; Clostridium; Clostridium novyi NT	NCBI	http://www.ncbi.nlm.nih.gov
ClostridiumPerfringensATCC13124	Bacteria; Firmicutes; Clostridia; Clostridiales; Clostridiaceae; Clostridium; Clostridium perfringens ATCC 13124	NCBI	http://www.ncbi.nlm.nih.gov
ClostridiumPerfringensSM101	Bacteria; Firmicutes; Clostridia; Clostridiales; Clostridiaceae; Clostridium; Clostridium perfringens SM101	NCBI	http://www.ncbi.nlm.nih.gov
ClostridiumPerfringensStr13	Bacteria; Firmicutes; Clostridia; Clostridiales; Clostridiaceae; Clostridium; Clostridium perfringens str. 13	NCBI	http://www.ncbi.nlm.nih.gov
ClostridiumPhytofermentansISDg	Bacteria; Firmicutes; Clostridia; Clostridiales; Clostridiaceae; Clostridium; Clostridium phytofermentans ISDg	NCBI	http://www.ncbi.nlm.nih.gov
ClostridiumSpOhILAs	Bacteria; Firmicutes; Clostridia; Clostridiales; Clostridiaceae; Alkaliphilus; Alkaliphilus oremlandii OhILAs	NCBI	http://www.ncbi.nlm.nih.gov
ClostridiumTetaniE88	Bacteria; Firmicutes; Clostridia; Clostridiales; Clostridiaceae; Clostridium; Clostridium tetani E88	NCBI	http://www.ncbi.nlm.nih.gov
ClostridiumThermocellumATCC27405	Bacteria; Firmicutes; Clostridia; Clostridiales; Clostridiaceae; Clostridium; Clostridium thermocellum ATCC 27405	NCBI	http://www.ncbi.nlm.nih.gov
Collinsella_aerofaciens_ATCC25	Bacteria; Actinobacteria; Coriobacteridae; Coriobacteriales; Coriobacterineae; Coriobacteriaceae; Collinsella; Collinsella aerofaciens ATCC 25986	NCBI	http://www.ncbi.nlm.nih.gov
ColwelliaPsychrerythraea34H	Bacteria; Proteobacteria; Gammaproteobacteria; Alteromonadales; Colwelliaceae; Colwellia; Colwellia psychrerythraea 34H	NCBI	http://www.ncbi.nlm.nih.gov
ComamonasTestosteroniKF-1	Bacteria; Proteobacteria; Betaproteobacteria; Burkholderiales; Comamonadaceae; Comamonas; Comamonas testosteroni KF-1	NCBI	http://www.ncbi.nlm.nih.gov
CoprothermobacterProteolyticusDSM5265	Bacteria; Firmicutes; Clostridia; Thermoanaerobacterales; Thermodesulfobiaceae; Coprothermobacter; Coprothermobacter proteolyticus DSM 5265	NCBI	http://www.ncbi.nlm.nih.gov
Corynebacterium_efficiens_YS314	Bacteria; Actinobacteria; Actinobacteridae; Actinomycetales; Corynebacterineae; Corynebacteriaceae; Corynebacterium; Corynebacterium efficiens YS-314	NCBI	http://www.ncbi.nlm.nih.gov
Corynebacterium_glutamicum_R	Bacteria; Actinobacteria; Actinobacteridae; Actinomycetales; Corynebacterineae; Corynebacteriaceae; Corynebacterium; Corynebacterium glutamicum R	NCBI	http://www.ncbi.nlm.nih.gov
Corynebacterium_jeikeium_K411	Bacteria; Actinobacteria; Actinobacteridae; Actinomycetales; Corynebacterineae; Corynebacteriaceae; Corynebacterium; Corynebacterium jeikeium K411	NCBI	http://www.ncbi.nlm.nih.gov
Corynebacterium_NCTC13129	Bacteria; Actinobacteria; Actinobacteridae; Actinomycetales; Corynebacterineae; Corynebacteriaceae; Corynebacterium; Corynebacterium diphtheriae NCTC 13129	NCBI	http://www.ncbi.nlm.nih.gov
CorynebacteriumAurimucosum	Bacteria; Actinobacteria; Actinobacteridae; Actinomycetales; Corynebacterineae; Corynebacteriaceae; Corynebacterium; Corynebacterium aurimucosum ATCC 700975	NCBI	http://www.ncbi.nlm.nih.gov
CorynebacteriumGlutamicumATCC13032	Bacteria; Actinobacteria; Actinobacteridae; Actinomycetales; Corynebacterineae; Corynebacteriaceae; Corynebacterium; Corynebacterium glutamicum ATCC 13032	NCBI	http://www.ncbi.nlm.nih.gov
CorynebacteriumKroppenstedtiiDSM44385	Bacteria; Actinobacteria; Actinobacteridae; Actinomycetales; Corynebacterineae; Corynebacteriaceae; Corynebacterium; Corynebacterium kroppenstedtii DSM 44385	NCBI	http://www.ncbi.nlm.nih.gov
CorynebacteriumUrealyticumDSM7109	Bacteria; Actinobacteria; Actinobacteridae; Actinomycetales; Corynebacterineae; Corynebacteriaceae; Corynebacterium; Corynebacterium urealyticum DSM 7109	NCBI	http://www.ncbi.nlm.nih.gov
CoxiellaBurnetiiCbuGQ212	Bacteria; Proteobacteria; Gammaproteobacteria; Legionellales; Coxiellaceae; Coxiella; Coxiella burnetii CbuG_Q212	NCBI	http://www.ncbi.nlm.nih.gov
CoxiellaBurnetiiCbuKQ154	Bacteria; Proteobacteria; Gammaproteobacteria; Legionellales; Coxiellaceae; Coxiella; Coxiella burnetii CbuK_Q154	NCBI	http://www.ncbi.nlm.nih.gov
CoxiellaBurnetiiDugway5J108111	Bacteria; Proteobacteria; Gammaproteobacteria; Legionellales; Coxiellaceae; Coxiella; Coxiella burnetii Dugway 5J108-111	NCBI	http://www.ncbi.nlm.nih.gov
CoxiellaBurnetiiRSA331	Bacteria; Proteobacteria; Gammaproteobacteria; Legionellales; Coxiellaceae; Coxiella; Coxiella burnetii RSA 331	NCBI	http://www.ncbi.nlm.nih.gov
CoxiellaBurnetiiRSA493	Bacteria; Proteobacteria; Gammaproteobacteria; Legionellales; Coxiellaceae; Coxiella; Coxiella burnetii; Coxiella burnetii RSA 493	NCBI	http://www.ncbi.nlm.nih.gov
CroceibacterAtlanticusHTCC2559	Bacteria; Bacteroidetes; Flavobacteria; Flavobacteriales; Flavobacteriaceae; Croceibacter; Croceibacter atlanticus HTCC2559	NCBI	http://www.ncbi.nlm.nih.gov
CrocoW8501	Bacteria; Cyanobacteria; Chroococcales; Crocosphaera; Crocosphaera watsonii WH 8501	NCBI	http://www.ncbi.nlm.nih.gov
CryptococcusNeoformansVarGrubii	Eukaryota; Fungi; Dikarya; Basidiomycota; Agaricomycotina; Tremellomycetes; Tremellales; Tremellaceae; Filobasidiella; Filobasidiella/Cryptococcus neoformans species complex; Cryptococcus neoformans var. neoformans B-3501A	NCBI	http://www.ncbi.nlm.nih.gov
CupriavidusTaiwanensis	Bacteria; Proteobacteria; Betaproteobacteria; Burkholderiales; Burkholderiaceae; Cupriavidus; Cupriavidus taiwanensis	NCBI	http://www.ncbi.nlm.nih.gov
Cyanidi	Eukaryota; Rhodophyta; Bangiophyceae; Cyanidiales; Cyanidiaceae; Cyanidioschyzon; Cyanidioschyzon merolae	Cyanidioschyzon merolae Genome Project	http://merolae.biol.s.u-tokyo.ac.jp
Cyanothece0110	Bacteria; Cyanobacteria; Chroococcales; Cyanothece; Cyanothece sp. CCY0110	NCBI	http://www.ncbi.nlm.nih.gov
CyanotheceSpATCC51142	Bacteria; Cyanobacteria; Chroococcales; Cyanothece; Cyanothece sp. ATCC 51142	NCBI	http://www.ncbi.nlm.nih.gov
CyanotheceSpPCC7424	Bacteria; Cyanobacteria; Chroococcales; Cyanothece; Cyanothece sp. PCC 7424	NCBI	http://www.ncbi.nlm.nih.gov
CyanotheceSpPCC7425	Bacteria; Cyanobacteria; Chroococcales; Cyanothece; Cyanothece sp. PCC 7425	NCBI	http://www.ncbi.nlm.nih.gov
CyanotheceSpPCC8801	Bacteria; Cyanobacteria; Chroococcales; Cyanothece; Cyanothece sp. PCC 8801	NCBI	http://www.ncbi.nlm.nih.gov
CytophagaHutchinsoniiATCC33406	Bacteria; Bacteroidetes; Cytophagia; Cytophagales; Cytophagaceae; Cytophaga; Cytophaga hutchinsonii ATCC 33406	NCBI	http://www.ncbi.nlm.nih.gov
cytotoxisNVH391-98	Bacteria; Firmicutes; Bacillales; Bacillaceae; Bacillus; Bacillus cereus group; Bacillus cytotoxicus NVH 391-98	NCBI	http://www.ncbi.nlm.nih.gov
DebaryomycesHanseniiCBS767	Eukaryota; Fungi; Dikarya; Ascomycota; Saccharomycotina; Saccharomycetes; Saccharomycetales; Debaryomycetaceae; Debaryomyces; Debaryomyces hansenii CBS767	NCBI	http://www.ncbi.nlm.nih.gov
DechloromonasAromaticaRCB	Bacteria; Proteobacteria; Betaproteobacteria; Rhodocyclales; Rhodocyclaceae; Dechloromonas; Dechloromonas aromatica RCB	NCBI	http://www.ncbi.nlm.nih.gov
DehalococcoidesBAV1	Bacteria; Chloroflexi; Dehalococcoidetes; Dehalococcoides; Dehalococcoides sp. BAV1	NCBI	http://www.ncbi.nlm.nih.gov
DehalococcoidesCBDB1	Bacteria; Chloroflexi; Dehalococcoidetes; Dehalococcoides; Dehalococcoides sp. CBDB1	NCBI	http://www.ncbi.nlm.nih.gov
DehalococcoidesEthenogenes195	Bacteria; Chloroflexi; Dehalococcoidetes; Dehalococcoides; Dehalococcoides ethenogenes 195	NCBI	http://www.ncbi.nlm.nih.gov
DeinococcusDesertiVCD115	Bacteria; Deinococcus-Thermus; Deinococci; Deinococcales; Deinococcaceae; Deinococcus; Deinococcus deserti VCD115	NCBI	http://www.ncbi.nlm.nih.gov
DeinococcusGeothermalisDSM11300	Bacteria; Deinococcus-Thermus; Deinococci; Deinococcales; Deinococcaceae; Deinococcus; Deinococcus geothermalis; Deinococcus geothermalis DSM 11300	NCBI	http://www.ncbi.nlm.nih.gov
DeinococcusRadioduransR1	Bacteria; Deinococcus-Thermus; Deinococci; Deinococcales; Deinococcaceae; Deinococcus; Deinococcus radiodurans; Deinococcus radiodurans R1	NCBI	http://www.ncbi.nlm.nih.gov
DelftiaAcidovoransSPH-1	Bacteria; Proteobacteria; Betaproteobacteria; Burkholderiales; Comamonadaceae; Delftia; Delftia acidovorans SPH-1	NCBI	http://www.ncbi.nlm.nih.gov
deltaProteobacteriumMLMS-1	Bacteria; Proteobacteria; Deltaproteobacteria; unclassified Deltaproteobacteria; unclassified Deltaproteobacteria (miscellaneous)	NCBI	http://www.ncbi.nlm.nih.gov
DesulfatibacillumAlkenivoransAK01	Bacteria; Proteobacteria; Deltaproteobacteria; Desulfobacterales; Desulfobacteraceae; Desulfatibacillum; Desulfatibacillum alkenivorans AK-01	NCBI	http://www.ncbi.nlm.nih.gov
DesulfitobacteriumHafnienseDCB2	Bacteria; Firmicutes; Clostridia; Clostridiales; Peptococcaceae; Desulfitobacterium; Desulfitobacterium hafniense DCB-2	NCBI	http://www.ncbi.nlm.nih.gov
DesulfitobacteriumHafnienseY5	Bacteria; Firmicutes; Clostridia; Clostridiales; Peptococcaceae; Desulfitobacterium; Desulfitobacterium hafniense Y51	NCBI	http://www.ncbi.nlm.nih.gov
DesulfobacteriumAutotrophicumHRM2	Bacteria; Proteobacteria; Deltaproteobacteria; Desulfobacterales; Desulfobacteraceae; Desulfobacterium; Desulfobacterium autotrophicum HRM2	NCBI	http://www.ncbi.nlm.nih.gov
DesulfococcusOleovoransHxd3	Bacteria; Proteobacteria; Deltaproteobacteria; Desulfobacterales; Desulfobacteraceae; Desulfococcus; Desulfococcus oleovorans Hxd3	NCBI	http://www.ncbi.nlm.nih.gov
DesulfotaleaPsychrophilaLSv54	Bacteria; Proteobacteria; Deltaproteobacteria; Desulfobacterales; Desulfobulbaceae; Desulfotalea; Desulfotalea psychrophila LSv54	NCBI	http://www.ncbi.nlm.nih.gov
DesulfotomaculumReducensMI-1	Bacteria; Firmicutes; Clostridia; Clostridiales; Peptococcaceae; Desulfotomaculum; Desulfotomaculum reducens MI-1	NCBI	http://www.ncbi.nlm.nih.gov
DesulfovibrioDesulfuricansG20	Bacteria; Proteobacteria; Deltaproteobacteria; Desulfovibrionales; Desulfovibrionaceae; Desulfovibrio; Desulfovibrio desulfuricans subsp. desulfuricans str. G20	NCBI	http://www.ncbi.nlm.nih.gov
DesulfovibrioDesulfuricansSubspDesulfuricansStrATCC27774	Bacteria; Proteobacteria; Deltaproteobacteria; Desulfovibrionales; Desulfovibrionaceae; Desulfovibrio; Desulfovibrio desulfuricans subsp. desulfuricans str. ATCC 27774	NCBI	http://www.ncbi.nlm.nih.gov
DesulfovibrioMagneticusRS1	Bacteria; Proteobacteria; Deltaproteobacteria; Desulfovibrionales; Desulfovibrionaceae; Desulfovibrio; Desulfovibrio magneticus RS-1	NCBI	http://www.ncbi.nlm.nih.gov
DesulfovibrioVulgarisDP4	Bacteria; Proteobacteria; Deltaproteobacteria; Desulfovibrionales; Desulfovibrionaceae; Desulfovibrio; Desulfovibrio vulgaris subsp. vulgaris DP4	NCBI	http://www.ncbi.nlm.nih.gov
DesulfovibrioVulgarisHildenborough	Bacteria; Proteobacteria; Deltaproteobacteria; Desulfovibrionales; Desulfovibrionaceae; Desulfovibrio; Desulfovibrio vulgaris subsp. vulgaris str. Hildenborough	NCBI	http://www.ncbi.nlm.nih.gov
DesulfovibrioVulgarisStrMiyazakiF	Bacteria; Proteobacteria; Deltaproteobacteria; Desulfovibrionales; Desulfovibrionaceae; Desulfovibrio; Desulfovibrio vulgaris str. Miyazaki F	NCBI	http://www.ncbi.nlm.nih.gov
DesulfurococcusKamchatkensis1221n	Archaea; Crenarchaeota; Thermoprotei; Desulfurococcales; Desulfurococcaceae; Desulfurococcus; Desulfurococcus kamchatkensis 1221n	NCBI	http://www.ncbi.nlm.nih.gov
DesulfuromonasAcetoxidansDSM684	Bacteria; Proteobacteria; Deltaproteobacteria; Desulfuromonadales; Desulfuromonadaceae; Desulfuromonas; Desulfuromonas acetoxidans DSM 684	NCBI	http://www.ncbi.nlm.nih.gov
DiaphorobacterSpTPSY	Bacteria; Proteobacteria; Betaproteobacteria; Burkholderiales; Comamonadaceae; Acidovorax; Acidovorax ebreus TPSY	NCBI	http://www.ncbi.nlm.nih.gov
DichelobacterNodosusVCS1703A	Bacteria; Proteobacteria; Gammaproteobacteria; Cardiobacteriales; Cardiobacteriaceae; Dichelobacter; Dichelobacter nodosus VCS1703A	NCBI	http://www.ncbi.nlm.nih.gov
DictyoglomusThermophilumH612	Bacteria; Dictyoglomi; Dictyoglomales; Dictyoglomaceae; Dictyoglomus; Dictyoglomus thermophilum H-6-12	NCBI	http://www.ncbi.nlm.nih.gov
DictyoglomusTurgidumDSM6724	Bacteria; Dictyoglomi; Dictyoglomales; Dictyoglomaceae; Dictyoglomus; Dictyoglomus turgidum DSM 6724	NCBI	http://www.ncbi.nlm.nih.gov
DinoroseobacterShibaeDFL12	Bacteria; Proteobacteria; Alphaproteobacteria; Rhodobacterales; Rhodobacteraceae; Dinoroseobacter; Dinoroseobacter shibae DFL 12	NCBI	http://www.ncbi.nlm.nih.gov
DrosophilaMelanogaster	Eukaryota; Metazoa; Arthropoda; Hexapoda; Insecta; Pterygota; Neoptera; Endopterygota; Diptera; Brachycera; Muscomorpha; Ephydroidea; Drosophilidae; Drosophila; Sophophora; Drosophila melanogaster	NCBI	http://www.ncbi.nlm.nih.gov
EdwardsiellaIctaluri93146	Bacteria; Proteobacteria; Gammaproteobacteria; Enterobacteriales; Enterobacteriaceae; Edwardsiella; Edwardsiella ictaluri 93-146	NCBI	http://www.ncbi.nlm.nih.gov
eguminosarumBvViciae3841	Bacteria; Proteobacteria; Alphaproteobacteria; Rhizobiales; Rhizobiaceae; Rhizobium/Agrobacterium group; Rhizobium; Rhizobium leguminosarum bv. viciae 3841	NCBI	http://www.ncbi.nlm.nih.gov
EhrlichiaCanisStrJake	Bacteria; Proteobacteria; Alphaproteobacteria; Rickettsiales; Anaplasmataceae; Ehrlichia; Ehrlichia canis str. Jake	NCBI	http://www.ncbi.nlm.nih.gov
EhrlichiaChaffeensisStrArkansas	Bacteria; Proteobacteria; Alphaproteobacteria; Rickettsiales; Anaplasmataceae; Ehrlichia; Ehrlichia chaffeensis str. Arkansas	NCBI	http://www.ncbi.nlm.nih.gov
EhrlichiaChaffeensisStrSapulpa	Bacteria; Proteobacteria; Alphaproteobacteria; Rickettsiales; Anaplasmataceae; Ehrlichia; Ehrlichia chaffeensis str. Sapulpa	NCBI	http://www.ncbi.nlm.nih.gov
EhrlichiaRuminantiumStrGardel	Bacteria; Proteobacteria; Alphaproteobacteria; Rickettsiales; Anaplasmataceae; Ehrlichia; Ehrlichia ruminantium str. Gardel	NCBI	http://www.ncbi.nlm.nih.gov
EhrlichiaRuminantiumStrWelgevonden	Bacteria; Proteobacteria; Alphaproteobacteria; Rickettsiales; Anaplasmataceae; Ehrlichia; Ehrlichia ruminantium str. Welgevonden	NCBI	http://www.ncbi.nlm.nih.gov
ElusimicrobiumMinutumPei191	Bacteria; Elusimicrobia; Elusimicrobia (class); Elusimicrobiales; Elusimicrobiaceae; Elusimicrobium; Elusimicrobium minutum Pei191	NCBI	http://www.ncbi.nlm.nih.gov
EncephalitozoonCuniculiGBM1	Eukaryota; Fungi; Microsporidia; Unikaryonidae; Encephalitozoon; Encephalitozoon cuniculi GB-M1	NCBI	http://www.ncbi.nlm.nih.gov
EntamoebaDisparSAW760	Eukaryota; Amoebozoa; Archamoebae; Entamoebidae; Entamoeba; Entamoeba dispar SAW760	NCBI	http://www.ncbi.nlm.nih.gov
EntamoebaHistolyticaHM-1IMSS	Eukaryota; Amoebozoa; Archamoebae; Entamoebidae; Entamoeba; Entamoeba histolytica HM-1:IMSS	NCBI	http://www.ncbi.nlm.nih.gov
EnterobacterSakazakiiATCCBAA894	Bacteria; Proteobacteria; Gammaproteobacteria; Enterobacteriales; Enterobacteriaceae; Cronobacter; Cronobacter sakazakii ATCC BAA-894	NCBI	http://www.ncbi.nlm.nih.gov
EnterobacterSp638	Bacteria; Proteobacteria; Gammaproteobacteria; Enterobacteriales; Enterobacteriaceae; Enterobacter; Enterobacter sp. 638	NCBI	http://www.ncbi.nlm.nih.gov
EnterococcusFaecalisV583	Bacteria; Firmicutes; Lactobacillales; Enterococcaceae; Enterococcus; Enterococcus faecalis V583	NCBI	http://www.ncbi.nlm.nih.gov
EnterococcusFaeciumDO	Bacteria; Firmicutes; Lactobacillales; Enterococcaceae; Enterococcus; Enterococcus faecium DO	NCBI	http://www.ncbi.nlm.nih.gov
ErwiniaCarotovoraSCRI1043	Bacteria; Proteobacteria; Gammaproteobacteria; Enterobacteriales; Enterobacteriaceae; Pectobacterium; Pectobacterium atrosepticum SCRI1043	NCBI	http://www.ncbi.nlm.nih.gov
ErwiniaTasmaniensis	Bacteria; Proteobacteria; Gammaproteobacteria; Enterobacteriales; Enterobacteriaceae; Erwinia; Erwinia tasmaniensis	NCBI	http://www.ncbi.nlm.nih.gov
ErythrobacterLitoralisHTCC2594	Bacteria; Proteobacteria; Alphaproteobacteria; Sphingomonadales; Erythrobacteraceae; Erythrobacter; Erythrobacter litoralis HTCC2594	NCBI	http://www.ncbi.nlm.nih.gov
ErythrobacterSD21	Bacteria; Proteobacteria; Alphaproteobacteria; Sphingomonadales; Erythrobacteraceae; Erythrobacter; Erythrobacter sp. SD-21	NCBI	http://www.ncbi.nlm.nih.gov
ErythrobacterSpNAP1	Bacteria; Proteobacteria; Alphaproteobacteria; Sphingomonadales; Erythrobacteraceae; Erythrobacter; Erythrobacter sp. NAP1	NCBI	http://www.ncbi.nlm.nih.gov
EscherichiaColi101-1	Bacteria; Proteobacteria; Gammaproteobacteria; Enterobacteriales; Enterobacteriaceae; Escherichia; Escherichia coli 101-1	NCBI	http://www.ncbi.nlm.nih.gov
EscherichiaColi536	Bacteria; Proteobacteria; Gammaproteobacteria; Enterobacteriales; Enterobacteriaceae; Escherichia; Escherichia coli 536	NCBI	http://www.ncbi.nlm.nih.gov
EscherichiaColi53638	Bacteria; Proteobacteria; Gammaproteobacteria; Enterobacteriales; Enterobacteriaceae; Escherichia; Escherichia coli 53638	NCBI	http://www.ncbi.nlm.nih.gov
EscherichiaColi55989	Bacteria; Proteobacteria; Gammaproteobacteria; Enterobacteriales; Enterobacteriaceae; Escherichia; Escherichia coli 55989	NCBI	http://www.ncbi.nlm.nih.gov
EscherichiaColiAPECO1	Bacteria; Proteobacteria; Gammaproteobacteria; Enterobacteriales; Enterobacteriaceae; Escherichia; Escherichia coli APEC O1	NCBI	http://www.ncbi.nlm.nih.gov
EscherichiaColiATCC8739	Bacteria; Proteobacteria; Gammaproteobacteria; Enterobacteriales; Enterobacteriaceae; Escherichia; Escherichia coli ATCC 8739	NCBI	http://www.ncbi.nlm.nih.gov
EscherichiaColiB171	Bacteria; Proteobacteria; Gammaproteobacteria; Enterobacteriales; Enterobacteriaceae; Escherichia; Escherichia coli B171	NCBI	http://www.ncbi.nlm.nih.gov
EscherichiaColiB7A	Bacteria; Proteobacteria; Gammaproteobacteria; Enterobacteriales; Enterobacteriaceae; Escherichia; Escherichia coli B7A	NCBI	http://www.ncbi.nlm.nih.gov
EscherichiaColiBW2952	Bacteria; Proteobacteria; Gammaproteobacteria; Enterobacteriales; Enterobacteriaceae; Escherichia; Escherichia coli BW2952	NCBI	http://www.ncbi.nlm.nih.gov
EscherichiaColiCFT073	Bacteria; Proteobacteria; Gammaproteobacteria; Enterobacteriales; Enterobacteriaceae; Escherichia; Escherichia coli CFT073	NCBI	http://www.ncbi.nlm.nih.gov
EscherichiaColiE110019	Bacteria; Proteobacteria; Gammaproteobacteria; Enterobacteriales; Enterobacteriaceae; Escherichia; Escherichia coli E110019	NCBI	http://www.ncbi.nlm.nih.gov
EscherichiaColiE22	Bacteria; Proteobacteria; Gammaproteobacteria; Enterobacteriales; Enterobacteriaceae; Escherichia; Escherichia coli E22	NCBI	http://www.ncbi.nlm.nih.gov
EscherichiaColiE24377A	Bacteria; Proteobacteria; Gammaproteobacteria; Enterobacteriales; Enterobacteriaceae; Escherichia; Escherichia coli E24377A	NCBI	http://www.ncbi.nlm.nih.gov
EscherichiaColiED1a	Bacteria; Proteobacteria; Gammaproteobacteria; Enterobacteriales; Enterobacteriaceae; Escherichia; Escherichia coli ED1a	NCBI	http://www.ncbi.nlm.nih.gov
EscherichiaColiF11	Bacteria; Proteobacteria; Gammaproteobacteria; Enterobacteriales; Enterobacteriaceae; Escherichia; Escherichia coli F11	NCBI	http://www.ncbi.nlm.nih.gov
EscherichiaColiHS	Bacteria; Proteobacteria; Gammaproteobacteria; Enterobacteriales; Enterobacteriaceae; Escherichia; Escherichia coli HS	NCBI	http://www.ncbi.nlm.nih.gov
EscherichiaColiIAI1	Bacteria; Proteobacteria; Gammaproteobacteria; Enterobacteriales; Enterobacteriaceae; Escherichia; Escherichia coli IAI1	NCBI	http://www.ncbi.nlm.nih.gov
EscherichiaColiIAI39	Bacteria; Proteobacteria; Gammaproteobacteria; Enterobacteriales; Enterobacteriaceae; Escherichia; Escherichia coli IAI39	NCBI	http://www.ncbi.nlm.nih.gov
EscherichiaColiO127H6StrE234869	Bacteria; Proteobacteria; Gammaproteobacteria; Enterobacteriales; Enterobacteriaceae; Escherichia; Escherichia coli O127:H6 str. E2348/69	NCBI	http://www.ncbi.nlm.nih.gov
EscherichiaColiO157-H7EDL933	Bacteria; Proteobacteria; Gammaproteobacteria; Enterobacteriales; Enterobacteriaceae; Escherichia; Escherichia coli O157:H7 EDL933	NCBI	http://www.ncbi.nlm.nih.gov
EscherichiaColiO157-H7Str_S	Bacteria; Proteobacteria; Gammaproteobacteria; Enterobacteriales; Enterobacteriaceae; Escherichia; Escherichia coli O157:H7 str. Sakai	NCBI	http://www.ncbi.nlm.nih.gov
EscherichiaColiO157H7StrEC4115	Bacteria; Proteobacteria; Gammaproteobacteria; Enterobacteriales; Enterobacteriaceae; Escherichia; Escherichia coli O157:H7 str. EC4115	NCBI	http://www.ncbi.nlm.nih.gov
EscherichiaColiS88	Bacteria; Proteobacteria; Gammaproteobacteria; Enterobacteriales; Enterobacteriaceae; Escherichia; Escherichia coli S88	NCBI	http://www.ncbi.nlm.nih.gov
EscherichiaColiSE11	Bacteria; Proteobacteria; Gammaproteobacteria; Enterobacteriales; Enterobacteriaceae; Escherichia; Escherichia coli SE11	NCBI	http://www.ncbi.nlm.nih.gov
EscherichiaColiSMS35	Bacteria; Proteobacteria; Gammaproteobacteria; Enterobacteriales; Enterobacteriaceae; Escherichia; Escherichia coli SMS-3-5	NCBI	http://www.ncbi.nlm.nih.gov
EscherichiaColiStrK12SubstrDH10B	Bacteria; Proteobacteria; Gammaproteobacteria; Enterobacteriales; Enterobacteriaceae; Escherichia; Escherichia coli str. K-12 substr. DH10B	NCBI	http://www.ncbi.nlm.nih.gov
EscherichiaColiStrK12SubStrMG1655	Bacteria; Proteobacteria; Gammaproteobacteria; Enterobacteriales; Enterobacteriaceae; Escherichia; Escherichia coli str. K-12 substr. MG1655	NCBI	http://www.ncbi.nlm.nih.gov
EscherichiaColiUMN026	Bacteria; Proteobacteria; Gammaproteobacteria; Enterobacteriales; Enterobacteriaceae; Escherichia; Escherichia coli UMN026	NCBI	http://www.ncbi.nlm.nih.gov
EscherichiaColiUTI89	Bacteria; Proteobacteria; Gammaproteobacteria; Enterobacteriales; Enterobacteriaceae; Escherichia; Escherichia coli UTI89	NCBI	http://www.ncbi.nlm.nih.gov
EscherichiaColiW3110	Bacteria; Proteobacteria; Gammaproteobacteria; Enterobacteriales; Enterobacteriaceae; Escherichia; Escherichia coli str. K-12 substr. W3110	NCBI	http://www.ncbi.nlm.nih.gov
EscherichiaFergusoniiATCC35469	Bacteria; Proteobacteria; Gammaproteobacteria; Enterobacteriales; Enterobacteriaceae; Escherichia; Escherichia fergusonii ATCC 35469	NCBI	http://www.ncbi.nlm.nih.gov
ethanolicusATCC33223	Bacteria; Firmicutes; Clostridia; Thermoanaerobacterales; Thermoanaerobacteraceae; Thermoanaerobacter; Thermoanaerobacter pseudethanolicus ATCC 33223	NCBI	http://www.ncbi.nlm.nih.gov
ethanolicusX514	Bacteria; Firmicutes; Clostridia; Thermoanaerobacterales; Thermoanaerobacteraceae; Thermoanaerobacter; Thermoanaerobacter sp. X514	NCBI	http://www.ncbi.nlm.nih.gov
EubacteriumEligensATCC27750	Bacteria; Firmicutes; Clostridia; Clostridiales; Eubacteriaceae; Eubacterium; Eubacterium eligens ATCC 27750	NCBI	http://www.ncbi.nlm.nih.gov
EubacteriumRectaleATCC33656	Bacteria; Firmicutes; Clostridia; Clostridiales; Eubacteriaceae; Eubacterium; Eubacterium rectale ATCC 33656	NCBI	http://www.ncbi.nlm.nih.gov
ExiguobacteriumSibiricum255-15	Bacteria; Firmicutes; Bacillales; Bacillales Family XII. Incertae Sedis; Exiguobacterium; Exiguobacterium sibiricum 255-15	NCBI	http://www.ncbi.nlm.nih.gov
ExiguobacteriumSpAT1b	Bacteria; Firmicutes; Bacillales; Bacillales Family XII. Incertae Sedis; Exiguobacterium; Exiguobacterium sp. AT1b	NCBI	http://www.ncbi.nlm.nih.gov
FervidobacteriumNodosumRt17-B1	Bacteria; Thermotogae; Thermotogales; Thermotogaceae; Fervidobacterium; Fervidobacterium nodosum Rt17-B1	NCBI	http://www.ncbi.nlm.nih.gov
FinegoldiaMagnaATCC29328	Bacteria; Firmicutes; Clostridia; Clostridiales; Clostridiales Family XI. Incertae Sedis; Finegoldia; Finegoldia magna ATCC 29328	NCBI	http://www.ncbi.nlm.nih.gov
FlavobacteriaBacteriumBAL38	Bacteria; Bacteroidetes; Flavobacteria; Flavobacteriales; Flavobacteria bacterium BAL38	NCBI	http://www.ncbi.nlm.nih.gov
FlavobacteriaBacteriumBBFL7	Bacteria; Bacteroidetes; Flavobacteria; unclassified Flavobacteria; Flavobacteria bacterium BBFL7	NCBI	http://www.ncbi.nlm.nih.gov
FlavobacterialesBacteriumHTCC2170	Bacteria; Bacteroidetes; Flavobacteria; Flavobacteriales; Flavobacteriaceae; Maribacter; Maribacter sp. HTCC2170	NCBI	http://www.ncbi.nlm.nih.gov
FlavobacteriumJohnsoniaeUW101	Bacteria; Bacteroidetes; Flavobacteria; Flavobacteriales; Flavobacteriaceae; Flavobacterium; Flavobacterium johnsoniae UW101	NCBI	http://www.ncbi.nlm.nih.gov
FlavobacteriumPsychrophilumJIP0286	Bacteria; Bacteroidetes; Flavobacteria; Flavobacteriales; Flavobacteriaceae; Flavobacterium; Flavobacterium psychrophilum JIP02/86	NCBI	http://www.ncbi.nlm.nih.gov
FlavobacteriumSpMED217	Bacteria; Bacteroidetes; Flavobacteria; Flavobacteriales; Flavobacteriaceae; Leeuwenhoekiella; Leeuwenhoekiella blandensis MED217	NCBI	http://www.ncbi.nlm.nih.gov
FrancisellaPhilomiragiaSubspPhilomiragiaATCC25017	Bacteria; Proteobacteria; Gammaproteobacteria; Thiotrichales; Francisellaceae; Francisella; Francisella philomiragia subsp. philomiragia ATCC 25017	NCBI	http://www.ncbi.nlm.nih.gov
FrancisellaTularensisFSC198	Bacteria; Proteobacteria; Gammaproteobacteria; Thiotrichales; Francisellaceae; Francisella; Francisella tularensis subsp. tularensis FSC198	NCBI	http://www.ncbi.nlm.nih.gov
FrancisellaTularensisHolarcticaOSU18	Bacteria; Proteobacteria; Gammaproteobacteria; Thiotrichales; Francisellaceae; Francisella; Francisella tularensis subsp. holarctica OSU18	NCBI	http://www.ncbi.nlm.nih.gov
FrancisellaTularensisNovicidaU112	Bacteria; Proteobacteria; Gammaproteobacteria; Thiotrichales; Francisellaceae; Francisella; Francisella tularensis subsp. novicida U112	NCBI	http://www.ncbi.nlm.nih.gov
FrancisellaTularensisSCHU_S4	Bacteria; Proteobacteria; Gammaproteobacteria; Thiotrichales; Francisellaceae; Francisella; Francisella tularensis subsp. tularensis SCHU S4	NCBI	http://www.ncbi.nlm.nih.gov
FrancisellaTularensisSubspHolarcticaFTNF00200	Bacteria; Proteobacteria; Gammaproteobacteria; Thiotrichales; Francisellaceae; Francisella; Francisella tularensis subsp. holarctica FTNF002-00	NCBI	http://www.ncbi.nlm.nih.gov
FrancisellaTularensisSubspMediasiaticaFSC147	Bacteria; Proteobacteria; Gammaproteobacteria; Thiotrichales; Francisellaceae; Francisella; Francisella tularensis subsp. mediasiatica FSC147	NCBI	http://www.ncbi.nlm.nih.gov
FrancisellaTularensisWY-3418	Bacteria; Proteobacteria; Gammaproteobacteria; Thiotrichales; Francisellaceae; Francisella; Francisella tularensis subsp. tularensis WY96-3418	NCBI	http://www.ncbi.nlm.nih.gov
FrankiaAlniACN14a	Bacteria; Actinobacteria; Actinobacteridae; Actinomycetales; Frankineae; Frankiaceae; Frankia; Frankia alni ACN14a	NCBI	http://www.ncbi.nlm.nih.gov
FrankiaSpCcI3	Bacteria; Actinobacteria; Actinobacteridae; Actinomycetales; Frankineae; Frankiaceae; Frankia; Frankia sp. CcI3	NCBI	http://www.ncbi.nlm.nih.gov
FrankiaSpEAN1pec	Bacteria; Actinobacteria; Actinobacteridae; Actinomycetales; Frankineae; Frankiaceae; Frankia; Frankia sp. EAN1pec	NCBI	http://www.ncbi.nlm.nih.gov
FulvimarinaPelagiHTCC2506	Bacteria; Proteobacteria; Alphaproteobacteria; Rhizobiales; Aurantimonadaceae; Fulvimarina; Fulvimarina pelagi HTCC2506	NCBI	http://www.ncbi.nlm.nih.gov
FusobacteriumNucleatumATCC25586	Bacteria; Fusobacteria; Fusobacteriales; Fusobacteriaceae; Fusobacterium; Fusobacterium nucleatum subsp. nucleatum ATCC 25586	NCBI	http://www.ncbi.nlm.nih.gov
FusobacteriumPolymorphumATCC10953	Bacteria; Fusobacteria; Fusobacteriales; Fusobacteriaceae; Fusobacterium; Fusobacterium nucleatum subsp. polymorphum ATCC 10953	NCBI	http://www.ncbi.nlm.nih.gov
FusobacteriumVincentiiATCC49256	Bacteria; Fusobacteria; Fusobacteriales; Fusobacteriaceae; Fusobacterium; Fusobacterium nucleatum subsp. vincentii ATCC 49256	NCBI	http://www.ncbi.nlm.nih.gov
gammaProteobacteriumKT71	Bacteria; Proteobacteria; Gammaproteobacteria; OMG group; OM60 clade; Congregibacter; Congregibacter litoralis KT71	NCBI	http://www.ncbi.nlm.nih.gov
GemmatimonasAurantiacaT27	Bacteria; Gemmatimonadetes; Gemmatimonadales; Gemmatimonadaceae; Gemmatimonas; Gemmatimonas aurantiaca T-27	NCBI	http://www.ncbi.nlm.nih.gov
GeobacillusKaustophilusHTA426	Bacteria; Firmicutes; Bacillales; Bacillaceae; Geobacillus; Geobacillus kaustophilus HTA426	NCBI	http://www.ncbi.nlm.nih.gov
GeobacterBemidjiensisBem	Bacteria; Proteobacteria; Deltaproteobacteria; Desulfuromonadales; Geobacteraceae; Geobacter; Geobacter bemidjiensis Bem	NCBI	http://www.ncbi.nlm.nih.gov
GeobacterLovleyiSZ	Bacteria; Proteobacteria; Deltaproteobacteria; Desulfuromonadales; Geobacteraceae; Geobacter; Geobacter lovleyi SZ	NCBI	http://www.ncbi.nlm.nih.gov
GeobacterMetallireducensGS-15	Bacteria; Proteobacteria; Deltaproteobacteria; Desulfuromonadales; Geobacteraceae; Geobacter; Geobacter metallireducens GS-15	NCBI	http://www.ncbi.nlm.nih.gov
GeobacterSpFRC-32	Bacteria; Proteobacteria; Deltaproteobacteria; Desulfuromonadales; Geobacteraceae; Geobacter; Geobacter sp. FRC-32	NCBI	http://www.ncbi.nlm.nih.gov
GeobacterSulfurreducensPCA	Bacteria; Proteobacteria; Deltaproteobacteria; Desulfuromonadales; Geobacteraceae; Geobacter; Geobacter sulfurreducens PCA	NCBI	http://www.ncbi.nlm.nih.gov
GeobacterUraniumreducensRf4	Bacteria; Proteobacteria; Deltaproteobacteria; Desulfuromonadales; Geobacteraceae; Geobacter; Geobacter uraniireducens Rf4	NCBI	http://www.ncbi.nlm.nih.gov
GluconacetobacterDiazotrophicusPAl5	Bacteria; Proteobacteria; Alphaproteobacteria; Rhodospirillales; Acetobacteraceae; Gluconacetobacter; Gluconacetobacter diazotrophicus PAl 5	NCBI	http://www.ncbi.nlm.nih.gov
GluconobacterOxydans621H	Bacteria; Proteobacteria; Alphaproteobacteria; Rhodospirillales; Acetobacteraceae; Gluconobacter; Gluconobacter oxydans 621H	NCBI	http://www.ncbi.nlm.nih.gov
GramellaForsetiiKT0803	Bacteria; Bacteroidetes; Flavobacteria; Flavobacteriales; Flavobacteriaceae; Gramella; Gramella forsetii KT0803	NCBI	http://www.ncbi.nlm.nih.gov
GranulibacterBethesdensisCGDNIH1	Bacteria; Proteobacteria; Alphaproteobacteria; Rhodospirillales; Acetobacteraceae; Granulibacter; Granulibacter bethesdensis CGDNIH1	NCBI	http://www.ncbi.nlm.nih.gov
GV	Bacteria; Cyanobacteria; Gloeobacteria; Gloeobacterales; Gloeobacter; Gloeobacter violaceus PCC 7421	NCBI	http://www.ncbi.nlm.nih.gov
HaemophilusDucreyi35000HP	Bacteria; Proteobacteria; Gammaproteobacteria; Pasteurellales; Pasteurellaceae; Haemophilus; Haemophilus ducreyi 35000HP	NCBI	http://www.ncbi.nlm.nih.gov
HaemophilusInfluenzae22_1-21	Bacteria; Proteobacteria; Gammaproteobacteria; Pasteurellales; Pasteurellaceae; Haemophilus; Haemophilus influenzae 22.1-21	NCBI	http://www.ncbi.nlm.nih.gov
HaemophilusInfluenzae22_4-21	Bacteria; Proteobacteria; Gammaproteobacteria; Pasteurellales; Pasteurellaceae; Haemophilus; Haemophilus influenzae 22.4-21	NCBI	http://www.ncbi.nlm.nih.gov
HaemophilusInfluenzae3655	Bacteria; Proteobacteria; Gammaproteobacteria; Pasteurellales; Pasteurellaceae; Haemophilus; Haemophilus influenzae 3655	NCBI	http://www.ncbi.nlm.nih.gov
HaemophilusInfluenzae86-028NP	Bacteria; Proteobacteria; Gammaproteobacteria; Pasteurellales; Pasteurellaceae; Haemophilus; Haemophilus influenzae 86-028NP	NCBI	http://www.ncbi.nlm.nih.gov
HaemophilusInfluenzaePittAA	Bacteria; Proteobacteria; Gammaproteobacteria; Pasteurellales; Pasteurellaceae; Haemophilus; Haemophilus influenzae PittAA	NCBI	http://www.ncbi.nlm.nih.gov
HaemophilusInfluenzaePittEE	Bacteria; Proteobacteria; Gammaproteobacteria; Pasteurellales; Pasteurellaceae; Haemophilus; Haemophilus influenzae PittEE	NCBI	http://www.ncbi.nlm.nih.gov
HaemophilusInfluenzaePittGG	Bacteria; Proteobacteria; Gammaproteobacteria; Pasteurellales; Pasteurellaceae; Haemophilus; Haemophilus influenzae PittGG	NCBI	http://www.ncbi.nlm.nih.gov
HaemophilusInfluenzaePittHH	Bacteria; Proteobacteria; Gammaproteobacteria; Pasteurellales; Pasteurellaceae; Haemophilus; Haemophilus influenzae PittHH	NCBI	http://www.ncbi.nlm.nih.gov
HaemophilusInfluenzaePittII	Bacteria; Proteobacteria; Gammaproteobacteria; Pasteurellales; Pasteurellaceae; Haemophilus; Haemophilus influenzae PittII	NCBI	http://www.ncbi.nlm.nih.gov
HaemophilusInfluenzaeR2846	Bacteria; Proteobacteria; Gammaproteobacteria; Pasteurellales; Pasteurellaceae; Haemophilus; Haemophilus influenzae R2846	NCBI	http://www.ncbi.nlm.nih.gov
HaemophilusInfluenzaeR2866	Bacteria; Proteobacteria; Gammaproteobacteria; Pasteurellales; Pasteurellaceae; Haemophilus; Haemophilus influenzae R2866	NCBI	http://www.ncbi.nlm.nih.gov
HaemophilusInfluenzaeR3021	Bacteria; Proteobacteria; Gammaproteobacteria; Pasteurellales; Pasteurellaceae; Haemophilus; Haemophilus influenzae R3021	NCBI	http://www.ncbi.nlm.nih.gov
HaemophilusInfluenzaeRdKW20	Bacteria; Proteobacteria; Gammaproteobacteria; Pasteurellales; Pasteurellaceae; Haemophilus; Haemophilus influenzae Rd KW20	NCBI	http://www.ncbi.nlm.nih.gov
HaemophilusParasuisSH0165	Bacteria; Proteobacteria; Gammaproteobacteria; Pasteurellales; Pasteurellaceae; Haemophilus; Haemophilus parasuis SH0165	NCBI	http://www.ncbi.nlm.nih.gov
HaemophilusSomnus129PT	Bacteria; Proteobacteria; Gammaproteobacteria; Pasteurellales; Pasteurellaceae; Histophilus; Haemophilus somnus 129PT	NCBI	http://www.ncbi.nlm.nih.gov
HaemophilusSomnus2336	Bacteria; Proteobacteria; Gammaproteobacteria; Pasteurellales; Pasteurellaceae; Histophilus; Haemophilus somnus 2336	NCBI	http://www.ncbi.nlm.nih.gov
HahellaChejuensisKCTC2396	Bacteria; Proteobacteria; Gammaproteobacteria; Oceanospirillales; Hahellaceae; Hahella; Hahella chejuensis KCTC 2396	NCBI	http://www.ncbi.nlm.nih.gov
HaloarculaMarismortuiATCC43049	Archaea; Euryarchaeota; Halobacteria; Halobacteriales; Halobacteriaceae; Haloarcula; Haloarcula marismortui ATCC 43049	NCBI	http://www.ncbi.nlm.nih.gov
HalobacteriumSalinarumR1	Archaea; Euryarchaeota; Halobacteria; Halobacteriales; Halobacteriaceae; Halobacterium; Halobacterium salinarum R1	NCBI	http://www.ncbi.nlm.nih.gov
HalobacteriumSpNRC1	Archaea; Euryarchaeota; Halobacteria; Halobacteriales; Halobacteriaceae; Halobacterium; Halobacterium sp. NRC-1	NCBI	http://www.ncbi.nlm.nih.gov
HaloquadratumWalsbyiDSM16790	Archaea; Euryarchaeota; Halobacteria; Halobacteriales; Halobacteriaceae; Haloquadratum; Haloquadratum walsbyi DSM 16790	NCBI	http://www.ncbi.nlm.nih.gov
HalorhodospiraHalophilaSL1	Bacteria; Proteobacteria; Gammaproteobacteria; Chromatiales; Ectothiorhodospiraceae; Halorhodospira; Halorhodospira halophila SL1	NCBI	http://www.ncbi.nlm.nih.gov
HalorubrumLacusprofundiATCC49239	Archaea; Euryarchaeota; Halobacteria; Halobacteriales; Halobacteriaceae; Halorubrum; Halorubrum lacusprofundi ATCC 49239	NCBI	http://www.ncbi.nlm.nih.gov
HalothermothrixOreniiH168	Bacteria; Firmicutes; Clostridia; Halanaerobiales; Halanaerobiaceae; Halothermothrix; Halothermothrix orenii H 168	NCBI	http://www.ncbi.nlm.nih.gov
HelicobacterAcinonychisSheeba	Bacteria; Proteobacteria; Epsilonproteobacteria; Campylobacterales; Helicobacteraceae; Helicobacter; Helicobacter acinonychis str. Sheeba	NCBI	http://www.ncbi.nlm.nih.gov
HelicobacterHepaticusATCC51449	Bacteria; Proteobacteria; Epsilonproteobacteria; Campylobacterales; Helicobacteraceae; Helicobacter; Helicobacter hepaticus ATCC 51449	NCBI	http://www.ncbi.nlm.nih.gov
HelicobacterPylori26695	Bacteria; Proteobacteria; Epsilonproteobacteria; Campylobacterales; Helicobacteraceae; Helicobacter; Helicobacter pylori 26695	NCBI	http://www.ncbi.nlm.nih.gov
HelicobacterPyloriG27	Bacteria; Proteobacteria; Epsilonproteobacteria; Campylobacterales; Helicobacteraceae; Helicobacter; Helicobacter pylori G27	NCBI	http://www.ncbi.nlm.nih.gov
HelicobacterPyloriHPAG1	Bacteria; Proteobacteria; Epsilonproteobacteria; Campylobacterales; Helicobacteraceae; Helicobacter; Helicobacter pylori HPAG1	NCBI	http://www.ncbi.nlm.nih.gov
HelicobacterPyloriJ99	Bacteria; Proteobacteria; Epsilonproteobacteria; Campylobacterales; Helicobacteraceae; Helicobacter; Helicobacter pylori J99	NCBI	http://www.ncbi.nlm.nih.gov
HelicobacterPyloriP12	Bacteria; Proteobacteria; Epsilonproteobacteria; Campylobacterales; Helicobacteraceae; Helicobacter; Helicobacter pylori P12	NCBI	http://www.ncbi.nlm.nih.gov
HelicobacterPyloriShi470	Bacteria; Proteobacteria; Epsilonproteobacteria; Campylobacterales; Helicobacteraceae; Helicobacter; Helicobacter pylori Shi470	NCBI	http://www.ncbi.nlm.nih.gov
HeliobacteriumModesticaldumIce1	Bacteria; Firmicutes; Clostridia; Clostridiales; Heliobacteriaceae; Heliobacterium; Heliobacterium modesticaldum Ice1	NCBI	http://www.ncbi.nlm.nih.gov
HerminiimonasArsenicoxydans	Bacteria; Proteobacteria; Betaproteobacteria; Burkholderiales; Oxalobacteraceae; Herminiimonas; Herminiimonas arsenicoxydans	NCBI	http://www.ncbi.nlm.nih.gov
HerpetosiphonAurantiacusATCC23779	Bacteria; Chloroflexi; Herpetosiphonales; Herpetosiphonaceae; Herpetosiphon; Herpetosiphon aurantiacus ATCC 23779	NCBI	http://www.ncbi.nlm.nih.gov
HomoSapiens	Eukaryota; Metazoa; Chordata; Craniata; Vertebrata; Euteleostomi; Mammalia; Eutheria; Euarchontoglires; Primates; Haplorrhini; Catarrhini; Hominidae; Homo sapiens	NCBI	http://www.ncbi.nlm.nih.gov
HydrogenivirgaSp1285R11	Bacteria; Aquificae; Aquificales; Aquificaceae; Hydrogenivirga; Hydrogenivirga sp. 128-5-R1-1	NCBI	http://www.ncbi.nlm.nih.gov
HydrogenobaculumSpY04AAS1	Bacteria; Aquificae; Aquificales; Aquificaceae; Hydrogenobaculum; Hydrogenobaculum sp. Y04AAS1	NCBI	http://www.ncbi.nlm.nih.gov
hydrogenoformansZ-2901	Bacteria; Firmicutes; Clostridia; Thermoanaerobacterales; Thermoanaerobacteraceae; Carboxydothermus; Carboxydothermus hydrogenoformans Z-2901	NCBI	http://www.ncbi.nlm.nih.gov
HyperthermusDSM5456	Archaea; Crenarchaeota; Thermoprotei; Desulfurococcales; Pyrodictiaceae; Hyperthermus; Hyperthermus butylicus DSM 5456	NCBI	http://www.ncbi.nlm.nih.gov
HyphomonasNeptuniumATCC15444	Bacteria; Proteobacteria; Alphaproteobacteria; Rhodobacterales; Hyphomonadaceae; Hyphomonas; Hyphomonas neptunium ATCC 15444	NCBI	http://www.ncbi.nlm.nih.gov
IdiomarinaBalticaOS145	Bacteria; Proteobacteria; Gammaproteobacteria; Alteromonadales; Idiomarinaceae; Idiomarina; Idiomarina baltica OS145	NCBI	http://www.ncbi.nlm.nih.gov
IdiomarinaLoihiensisL2TR	Bacteria; Proteobacteria; Gammaproteobacteria; Alteromonadales; Idiomarinaceae; Idiomarina; Idiomarina loihiensis L2TR	NCBI	http://www.ncbi.nlm.nih.gov
IgnicoccusHospitalisKIN4I	Archaea; Crenarchaeota; Thermoprotei; Desulfurococcales; Desulfurococcaceae; Ignicoccus; Ignicoccus hospitalis KIN4/I	NCBI	http://www.ncbi.nlm.nih.gov
[truncated: 613 more rows]
